# Supplementary material for: Genotypic variation in maize leaf senescence after ear removal is caused by excess accumulation of photosynthates
Source: Plant Physiol. 2026 Apr 8;201(1):kiag190. doi: 10.1093/plphys/kiag190 (PMC13189543; doi:10.1093/plphys/kiag190)
Supplement: kiag190_Supplementary_Data [file kiag190_supplementary_data.zip]

Archive with 2 entries (2 files):
- Supplementary Figure -20260326.pdf
- Supplementary Table-20260210.xlsx
