# Supplementary material for: Genotypic variation in maize leaf senescence after ear removal is caused by excess accumulation of photosynthates
Source: Plant Physiol. 2026 Apr 8;201(1):kiag190. doi: 10.1093/plphys/kiag190 (PMC13189543; doi:10.1093/plphys/kiag190)
Supplement: kiag190_Supplementary_Data [file kiag190_supplementary_data.zip › Supplementary Table-20260210.xlsx]

## Sheet: Supplementary Table S1
Supplementary Table S1. Summary of the total number of differential metabolites identified in PH6WC (WC), PH4CV (CV), Zheng58 (Z58), and Chang7-2 (C72).
Comparison	Total	Up	Down	Total_DE
WC-Ear-19 vs WC-Ear+19	775	71	81	152
CV-Ear-19 vs CV-Ear+19	775	113	87	200
Z58-Ear-19 vs Z58-Ear+19	775	77	81	158
C72-Ear-19 vs C72-Ear+19	775	31	19	50
WC-Ear-25 vs WC-Ear+25	775	35	68	103
CV-Ear-25 vs CV-Ear+25	775	183	139	322
Z58-Ear-25 vs Z58-Ear+25	775	45	43	88
C72-Ear-25 vs C72-Ear+25	775	33	35	68

## Sheet: Supplementary Table S2
Supplementary Table S2. List of differential metabolites detected in PH6WC (6WC), PH4CV (4CV), Zheng58 (Z58), and Chang7-2 (C72) (Ear+/Ear-) at 19 DAT with P < 0.05 and VIP > 1.
name	ID	mz	rt	ppm	formula	KEGG	6WC-Ear-19_Mean	6WC-Ear-19_Median	6WC-Ear-19_RSD	6WC-Ear+19_Mean	6WC-Ear+19_Median	6WC-Ear+19_RSD	FC	log2FC	P.value	-log10(P.value)	FDR	VIP	pos/neg		name	ID	mz	rt	ppm	formula	KEGG	4CV-Ear-19_Mean	4CV-Ear-19_Median	4CV-Ear-19_RSD	4CV-Ear+19_Mean	4CV-Ear+19_Median	4CV-Ear+19_RSD	FC	log2FC	P.value	-log10(P.value)	FDR	VIP	pos/neg		name	ID	mz	rt	ppm	formula	KEGG	Z58-Ear-19_Mean
Triethylamine	M101T54	101.06	54.4	2.18944	C6H15N	C14691	3.50153e+07	3.5327e+07	7.99	4.15804e+07	4.16689e+07	10.78	0.84	-0.25	0.0455479	1.34	0.245014	1.37179	pos		N-Methyl-2-pyrrolidinone	M100T108	100.076	107.9	0.759426	C5H9NO	C11118	2.70844e+07	2.71384e+07	3.48	3.26111e+07	3.26174e+07	2.85	0.83	-0.27	0.000172329	3.76	0.0162887	1.77574	pos		N-Methyl-2-pyrrolidinone	M100T108	100.076	107.9	0.759426	C5H9NO	C11118	2.93778e+07
(R)-Methylmalonate semialdehyde	M102T45	102.022	44.8	6.7695	C4H6O3	C21030	9.01306e+07	9.56958e+07	20.69	5.68394e+07	5.82756e+07	10.62	1.59	0.67	0.0125826	1.9	0.138926	1.56425	pos		Succinic acid	M101T89	101.06	88.8	3.08728	C4H6O4	C00042	2.1802e+07	2.10188e+07	9.39	1.43893e+07	1.20427e+07	39.52	1.52	0.6	0.042379	1.37	0.214614	1.3455	pos		Succinic acid	M101T89	101.06	88.8	3.08728	C4H6O4	C00042	1.94871e+07
m-Cresol	M109T209	109.065	209.3	0.696834	C7H8O	C01467	4.56322e+06	4542893	6.33	5.04858e+06	5.11592e+06	3.06	0.9	-0.15	0.0269803	1.57	0.192574	1.46016	pos		Isovaleric acid	M102T465	102.128	464.8	0.0574473	C5H10O2	C08262	5.33163e+06	5.10259e+06	28.3	1.23772e+07	1.22428e+07	4.8	0.43	-1.22	0.00726367	2.14	0.0927621	1.72777	pos		1-Aminocyclopropanecarboxylic acid	M102T52	102.055	52.1	0.734538	C4H7NO2	C01234	2.21446e+08
5-Aminopentanoic acid	M118T220	118.087	219.5	0.179923	C5H11NO2	C00431	3.78954e+07	3.64151e+07	17.03	2.63678e+07	2.67261e+07	8.81	1.44	0.52	0.0089326	2.05	0.119335	1.60737	pos		1-Aminocyclopropanecarboxylic acid	M102T52	102.055	52.1	0.734538	C4H7NO2	C01234	2.06605e+08	2.08753e+08	3.48	2.44825e+08	2.48505e+08	4.36	0.84	-0.24	0.00098953	3	0.037203	1.7134	pos		Acetoacetic acid	M103T261_1	103.039	260.7	0.232922	C4H6O3	C00164	3.45453e+06
L-Threonine	M120T52	120.065	52.2	2.29875	C4H9NO3	C00188	1.36856e+08	1.13931e+08	52.43	3.28131e+08	2.85945e+08	39.46	0.42	-1.26	0.0219185	1.66	0.176267	1.49363	pos		m-Xylene	M107T396	107.086	396.2	1.15795	C8H10	C07208	1.29904e+06	1.27365e+06	13.98	5.99861e+06	6.13677e+06	9.21	0.22	-2.21	1.70608e-06	5.77	0.00227857	1.8445	pos		Hydroxypyruvic acid	M105T87_1	105.018	87.1	0.723684	C3H4O4	C00168	7.22987e+06
Mesaconate	M130T45	130.017	44.8	0.000563327	C5H6O4	C01732	7.28679e+08	6.85331e+08	25.32	2.82998e+08	2.72264e+08	31.84	2.57	1.36	0.00297588	2.53	0.0749469	1.70623	pos		Catechol	M110T635	110.02	635	3.39214	C6H6O2	C00090	3.28988e+08	3.33101e+08	4.25	3.9543e+08	3.93763e+08	1.46	0.83	-0.27	0.000188435	3.72	0.0172053	1.77586	pos		Catechol	M110T635	110.02	635	3.39214	C6H6O2	C00090	3.55142e+08
Pipecolic acid	M130T72	130.086	72.2	2.12167	C6H11NO2	C00408	1.39802e+09	1.36831e+09	10.09	9.64003e+08	9.09993e+08	14.22	1.45	0.54	0.00414289	2.38	0.0854161	1.68129	pos		Hydroquinone	M111T599	111.021	598.9	1.32614	C6H6O2	C00530	5.98501e+07	5.9829e+07	4.91	7.2989e+07	7.29392e+07	2.24	0.82	-0.29	0.000317598	3.5	0.0222601	1.76236	pos		Hydroquinone	M111T599	111.021	598.9	1.32614	C6H6O2	C00530	6.47571e+07
cis-4-Hydroxy-D-proline	M132T33	131.973	32.7	7.19824	C5H9NO3	C03440	16622378	1.60973e+07	11.91	1.19731e+07	1.24555e+07	12.8	1.39	0.47	0.0100881	2	0.126209	1.60574	pos		L-Proline	M116T127	116.071	126.8	0.206771	C5H9NO2	C00148	4.20489e+07	2.09927e+07	115.2	1.16545e+08	1.07655e+08	28.33	0.36	-1.47	0.0330235	1.48	0.191476	1.38054	pos		Pyrrole-2-carboxylic acid	M111T688	111.021	688.4	5.93777	C5H5NO2	C05942	1.93762e+07
L-Isoleucine	M132T59	132.101	59.2	3.25353	C6H13NO2	C00407	2.52376e+09	2.42617e+09	23.66	9.36219e+08	9.07493e+08	35.01	2.7	1.43	0.00309248	2.51	0.0766234	1.70414	pos		5-Aminopentanoic acid	M118T220	118.087	219.5	0.179923	C5H11NO2	C00431	5.46774e+07	5.42322e+07	5.42	62211296	6.24442e+07	4.23	0.88	-0.19	0.00919643	2.04	0.103206	1.55909	pos		L-Threonine	M120T52	120.065	52.2	2.29875	C4H9NO3	C00188	2.05515e+08
p-Cymene	M135T257	135.117	256.5	0.562476	C10H14	C06575	9.10465e+06	9.04116e+06	10.7	1.10311e+07	1.0721e+07	10.33	0.83	-0.28	0.0393219	1.41	0.228436	1.40067	pos		Dihydrothymine	M128T69	128.071	68.9	0.0462968	C5H8N2O2	C00906	9.33674e+06	9.36317e+06	11.04	1.223e+07	1.21505e+07	1.88	0.76	-0.39	0.014516	1.84	0.129142	1.66837	pos		Phosphonoacetate	M123T279	123.08	279.3	6.58233	C2H5O5P	C05682	1.84776e+07
Pulegone	M135T453	135.117	453.2	29.8557	C10H16O	C09893	1.99413e+07	1.9794e+07	6.45	1.51871e+07	1.47317e+07	9.28	1.31	0.39	0.00256212	2.59	0.0695425	1.71488	pos		5-Amino-2-oxopentanoic acid	M131T126	131.07	126.4	0.382442	C5H9NO3	C01110	9.29668e+06	9.03641e+06	10.79	6.31248e+06	6.00608e+06	20.2	1.47	0.56	0.0110625	1.96	0.113448	1.55132	pos		Niacinamide	M123T54	123.055	54.4	0.812642	C6H6N2O	C00153	2.70096e+07
4-Hydroxyphenylacetaldehyde	M136T116	136.039	115.9	0.413099	C8H8O2	C03765	4.08122e+07	3.56301e+07	38.78	1.16764e+08	1.13758e+08	13.42	0.35	-1.52	0.00125722	2.9	0.0500725	1.75773	pos		trans-Cinnamate	M131T420	131.049	420.2	0.0432209	C9H8O2	C00423	2.62046e+06	2474119	13.25	1.92198e+06	1.74717e+06	20.21	1.36	0.45	0.0299439	1.52	0.183309	1.41993	pos		Nicotinic acid	M124T54	124.04	53.7	4.00379	C6H5NO2	C00253	5.004e+08
p-Aminobenzoic acid	M138T222	138.055	221.6	0.898192	C7H7NO2	C00568	2.03982e+07	2.01846e+07	4.81	2.25787e+07	2.23249e+07	5.25	0.9	-0.15	0.0279639	1.55	0.195333	1.45408	pos		(R)-mandelic Acid	M135T209	135.044	209.3	3.70249	C8H8O3	C01983	1.88851e+07	1.87765e+07	2.84	17626422	1.72874e+07	4.67	1.07	0.1	0.0413802	1.38	0.212131	1.35632	pos		5-Amino-2-oxopentanoic acid	M131T126	131.07	126.4	0.382442	C5H9NO3	C01110	9.85498e+06
Tyramine	M138T56	138.091	55.9	0.724159	C8H11NO	C00483	7.52269e+07	7.32828e+07	27.79	4.21082e+07	4.36395e+07	15.82	1.79	0.84	0.0136036	1.87	0.143826	1.56964	pos		p-Octopamine	M136T56	136.075	56	28.1756	C8H11NO2	C04227	3.82043e+08	3.78519e+08	4.13	4.20819e+08	4.20553e+08	2.59	0.91	-0.14	0.00699623	2.16	0.0913457	1.59241	pos		trans-Cinnamate	M131T420	131.049	420.2	0.0432209	C9H8O2	C00423	2.70431e+06
Salicylic acid	M139T165	139.039	164.9	0.0807693	C7H6O3	C00805	1.15554e+07	1.20421e+07	14.43	7.66345e+06	8.43299e+06	27.58	1.51	0.59	0.0495868	1.3	0.253765	1.35946	pos		Adenine	M136T73	136.062	72.8	1.29353	C5H5N5	C00147	1.41168e+09	1.43279e+09	21.12	1.02464e+09	1.02663e+09	11.6	1.38	0.46	0.048569	1.31	0.228896	1.31438	pos		L-Asparagine	M133T52	133.06	51.8	2.67622	C4H8N2O3	C00152	8.80986e+07
Urocanic acid	M139T78	139.003	78.2	28.6035	C6H6N2O2	C00785	9568964	9.9478e+06	11.75	6.15093e+06	5.84393e+06	33.17	1.56	0.64	0.0350231	1.46	0.216877	1.42089	pos		Tyramine	M138T56	138.091	55.9	0.724159	C8H11NO	C00483	5.98857e+07	5.97028e+07	10.12	7.24728e+07	7.21964e+07	10.12	0.83	-0.28	0.037325	1.43	0.20328	1.37878	pos		p-Cymene	M135T257	135.117	256.5	0.562476	C10H14	C06575	8.08408e+07
O-Phosphoethanolamine	M142T40	141.96	39.7	10.8799	C2H8NO4P	C00346	1.28365e+08	1.29114e+08	3.92	1.44561e+08	1.42945e+08	7.78	0.89	-0.17	0.0349212	1.46	0.216395	1.42486	pos		Urocanic acid	M139T78	139.003	78.2	28.6035	C6H6N2O2	C00785	4.98867e+08	4.73145e+08	13.76	2.3992e+08	2.57473e+08	32.88	2.08	1.06	0.00782472	2.11	0.096173	1.57242	pos		Phenylethanolamine	M137T69	137.08	68.5	27.4582	C8H11NO	C02735	3.08246e+07
Tryptophanol	M144T233	144.081	232.7	29.3863	C10H11NO	C00955	2.16028e+08	2.08028e+08	11.35	1.54003e+08	1.49011e+08	13.22	1.4	0.49	0.0068054	2.17	0.106456	1.63919	pos		L-Glutamic acid	M148T66_2	148.061	65.5	0.735077	C5H9NO4	C00025	2.53614e+08	2.58529e+08	7.25	2.98531e+08	2.99939e+08	5.28	0.85	-0.24	0.0114464	1.94	0.115297	1.52294	pos		Urocanic acid	M139T78	139.003	78.2	28.6035	C6H6N2O2	C00785	2.5079e+07
(S)-2-Methylmalate	M148T45	148.028	44.6	1.78816	C5H8O5	C02614	3.87315e+06	3.62731e+06	21.93	5.23829e+06	5.28411e+06	8.57	0.74	-0.44	0.0307292	1.51	0.204182	1.44162	pos		Estragole	M149T255	149.096	255.5	0.046668	C10H12O	C10452	7.47875e+06	7.57683e+06	7.06	4.77333e+06	4.8197e+06	22.36	1.57	0.65	0.00876895	2.06	0.101114	1.5803	pos		4-Guanidinobutanoic acid	M146T56	146.092	55.5	0.520219	C5H11N3O2	C01035	1.17484e+08
L-Methionine	M150T73	150.055	73	20.3056	C5H11NO2S	C00073	3.28819e+07	2.84068e+07	36.08	1.44274e+07	8.35698e+06	86.9	2.28	1.19	0.0421291	1.38	0.236067	1.39038	pos		Cuminaldehyde	M149T508	149.096	507.6	0.114896	C10H12O	C06577	4.15147e+07	4.30885e+07	18.19	3.04804e+07	2.94588e+07	8.63	1.36	0.45	0.0282995	1.55	0.178685	1.42711	pos		L-Glutamic acid	M148T66_2	148.061	65.5	0.735077	C5H9NO4	C00025	2.76602e+08
Xanthine	M152T45	152.036	44.8	14.4703	C5H4N4O2	C00385	1.33465e+08	1.29504e+08	18.64	8.76597e+07	8.99571e+07	15.42	1.52	0.61	0.013953	1.86	0.145571	1.55163	pos		(+)-(S)-Carvone	M151T225	151.112	225.2	0.661763	C10H14O	C11383	1.95166e+07	1.96246e+07	5.22	1.28404e+07	1.14938e+07	24.68	1.52	0.6	0.026705	1.57	0.174124	1.57523	pos		Nornicotine	M149T105	149.06	105	0.312506	C9H12N2	C06524	3.02312e+07
Guanine	M152T74_1	152.056	73.6	1.15746	C5H5N5O	C00242	8.49109e+08	8.54357e+08	12.52	4.57858e+08	4.38127e+08	13.62	1.85	0.89	0.000512118	3.29	0.0336445	1.80464	pos		2-Amino-4-nitrotoluene	M152T109	152.07	109.3	13.0404	C7H8N2O2	C16398	7.62812e+06	7.36229e+06	23.93	4.94017e+06	4.57563e+06	19.37	1.54	0.63	0.0280984	1.55	0.178118	1.42502	pos		2-Methoxy-4-vinylphenol	M151T133	151.075	132.6	0.50306	C9H10O2	C17883	8.68303e+06
3-Indoleacetonitrile	M156T146	156.065	146	22.4265	C10H8N2	C02938	7.79467e+06	7.5172e+06	22.46	1.57861e+07	1.59075e+07	20.16	0.49	-1.02	0.0033267	2.48	0.0794987	1.69675	pos		Norepinephrine	M152T73	152.07	73.3	25.212	C8H11NO3	C00547	2.75295e+07	2.75461e+07	3.57	3.31929e+07	3.31637e+07	1.28	0.83	-0.27	6.18529e-05	4.21	0.00970981	1.80123	pos		Perillyl aldehyde	M151T517	151.112	517.3	0.449059	C10H14O	C02576	1.80322e+07
Tryptamine	M161T233	161.107	232.8	1.09244	C10H12N2	C00398	5.47835e+07	5.58234e+07	6.07	4.3057e+07	4.39528e+07	13.51	1.27	0.35	0.0176715	1.75	0.161652	1.53323	pos		D-Xylitol	M153T251	153.127	251.4	2.22079	C5H12O5	C00379	1.15926e+08	1.17881e+08	3.76	1.37604e+08	1.37467e+08	1.39	0.84	-0.25	0.000151771	3.82	0.0153031	1.77924	pos		2-Amino-4-nitrotoluene	M152T109	152.07	109.3	13.0404	C7H8N2O2	C16398	7.87531e+06
L-Carnitine	M162T209	162.055	209.2	14.3509	C7H15NO3	C00318	3.88726e+07	3.31147e+07	43.95	9.91361e+07	8.24434e+07	46.49	0.39	-1.35	0.0186835	1.73	0.165052	1.51203	pos		1,2-Epoxy-p-menth-8-ene	M153T275	153.127	275.3	0	C10H16O	C07271	6.95785e+07	6.96221e+07	11.92	1.21403e+08	1.17212e+08	14.45	0.57	-0.8	0.000945629	3.02	0.0364737	1.72034	pos		Norepinephrine	M152T73	152.07	73.3	25.212	C8H11NO3	C00547	3.02023e+07
Acetylcysteine	M163T181	163.039	180.8	0.0294226	C5H9NO3S	C06809	1.16204e+06	1.14997e+06	19.45	719624	707474	3.68	1.61	0.69	0.015848	1.8	0.153599	1.69979	pos		2,3-Butanediol	M155T33	154.989	32.6	7.60382	C4H10O2S2	C00265	1.18243e+07	1.14247e+07	20.33	1.84922e+07	1.84827e+07	14.8	0.64	-0.65	0.010549	1.98	0.111051	1.5604	pos		D-Xylitol	M153T251	153.127	251.4	2.22079	C5H12O5	C00379	1.24572e+08
3,4-Dihydroxyphenylpropanoate	M165T74	165.054	73.6	23.2287	C9H10O4	C10447	9.64057e+07	9.45189e+07	14.38	6.74225e+07	6.56284e+07	16.77	1.43	0.52	0.0163005	1.79	0.155886	1.53663	pos		Linalool	M155T432	155.143	431.8	0.799262	C10H18O	C03985	1.30896e+07	1.31395e+07	8.65	8.11149e+06	7.5303e+06	21.02	1.61	0.69	0.00394031	2.4	0.0717597	1.63763	pos		(1R,6S)-6-Amino-5-oxocyclohex-2-ene-1-carboxylate	M155T132	155.07	132.4	0.00017848	C7H9NO3	C19831	1.09488e+07
3-Methoxyanthranilate	M168T73	168.065	73.3	1.64222	C8H9NO3	C05831	3.59456e+07	3.53627e+07	6.6	2.97065e+07	3.04669e+07	11.3	1.21	0.28	0.0278059	1.56	0.194908	1.45895	pos		3-Indoleacetonitrile	M156T146	156.065	146	22.4265	C10H8N2	C02938	7.68925e+06	7.68262e+06	22.49	1.2213e+07	1.11906e+07	29.72	0.63	-0.67	0.0493176	1.31	0.230642	1.31233	pos		Indoleacetaldehyde	M160T88	160.076	87.9	0.193695	C10H9NO	C00637	8.09284e+07
3-Methoxytyramine	M168T86	168.102	86.5	0.0316771	C9H13NO2	C05587	3.76027e+07	3.77515e+07	16.79	2.73064e+07	2.63274e+07	13.46	1.38	0.46	0.0261594	1.58	0.19015	1.46772	pos		4,5-Dihydroorotic acid	M159T225	158.961	224.8	0.70557	C5H6N2O4	C00337	5.4399e+07	5.4367e+07	1.3	3.27288e+07	3.24447e+07	3.47	1.66	0.73	1.47269e-07	6.83	0.000658882	1.85263	pos		Tryptamine	M161T233	161.107	232.8	1.09244	C10H12N2	C00398	8.23872e+07
3,4-Dihydroxyphenylglycol	M170T36	169.978	35.7	5.29265	C8H10O4	C05576	6.27306e+06	6.28744e+06	27.88	1.25726e+07	1.10081e+07	27.74	0.5	-1	0.0104755	1.98	0.127994	1.59384	pos		Tryptamine	M161T233	161.107	232.8	1.09244	C10H12N2	C00398	6.51469e+07	6.60367e+07	11.27	8.13921e+07	7.80313e+07	11.73	0.8	-0.32	0.032644	1.49	0.190569	1.38264	pos		L-Carnitine	M162T209	162.055	209.2	14.3509	C7H15NO3	C00318	38839527
Limonene-1,2-diol	M171T221_2	171.138	221.1	0.724561	C10H18O2	C07276	3.92061e+06	2.30081e+06	87.35	1.09075e+07	1.09319e+07	16.04	0.36	-1.48	0.0365898	1.44	0.221122	1.54408	pos		L-Carnitine	M162T209	162.055	209.2	14.3509	C7H15NO3	C00318	2.34758e+07	2.36259e+07	9.87	724442	639192	75.32	32.41	5.02	0.00335607	2.47	0.0669319	1.78305	pos		L-Rhamnono-1,4-lactone	M163T210	163.06	210.1	2.91918	C6H10O5	C02991	1.70348e+07
Neocnidilide	M177T454	177.127	453.6	22.21	C12H18O2	C17002	7.34113e+07	7.2948e+07	5.55	4.83553e+07	4.96718e+07	19.56	1.52	0.6	0.00672574	2.17	0.105644	1.64394	pos		7-Mercaptoheptanoic acid	M162T55_1	162.076	55.2	1.16206	C7H14O2S	C16593	1.13398e+08	1.19119e+08	24.8	7.30816e+07	7.27809e+07	7.15	1.55	0.63	0.0267685	1.57	0.174207	1.41959	pos		Caffeate	M163T250	163.039	250.2	25.9692	C9H8O4	C01197	6.59502e+07
Serotonin	M177T98	177.102	97.9	0.000281177	C10H12N2O	C00780	1.54053e+08	1.55162e+08	13.78	4.07189e+07	3.90065e+07	13.71	3.78	1.92	9.1099e-06	5.04	0.00741049	1.88679	pos		3,4-Dihydroxyphenylpropanoate	M165T74	165.054	73.6	23.2287	C9H10O4	C10447	8.10841e+08	7.98481e+08	9.44	6.63373e+08	6.4027e+08	9.26	1.22	0.29	0.0208139	1.68	0.153962	1.4629	pos		D-Galactose	M163T53	163.06	53.4	26.5791	C6H12O6	C00124	6.56109e+07
2-Oxo-4-phenylbutyric acid	M179T85_1	179.07	85.4	0.134026	C10H10O3	C20327	1.86582e+06	1.63128e+06	43.17	3.9392e+06	3.7336e+06	13.83	0.47	-1.08	0.00884444	2.05	0.118813	1.60466	pos		1-Methylxanthine	M167T132	167.054	132	15.8982	C6H6N4O2	C16358	2.43302e+08	2.38065e+08	13.66	9.68668e+07	8.90018e+07	54.11	2.51	1.33	0.0324886	1.49	0.190421	1.52548	pos		Jasmone	M165T384	165.128	384.3	1.96212	C11H16O	C08490	7.02471e+07
3-Succinoylpyridine	M180T249_1	180.066	248.8	1.79934	C9H9NO3	C19569	6.04424e+07	6.32377e+07	30.21	3.41819e+07	3.42813e+07	16.21	1.77	0.82	0.0273189	1.56	0.193199	1.45845	pos		D-synephrine	M168T105	168.091	105	1.08001	C9H13NO2	C01869	1.51474e+07	1.52862e+07	4.68	1.7894e+07	1.79601e+07	1.91	0.85	-0.24	0.000604055	3.22	0.0298863	1.73727	pos		L-Phenylalanine	M166T105	166.086	104.9	0.127245	C9H11NO2	C00079	5.14986e+09
L-threo-3-Phenylserine	M182T312	182.081	312	0.131809	C9H11NO3	C03290	8.04867e+06	8.23756e+06	12.49	1.19328e+07	1.18758e+07	11.56	0.67	-0.57	0.0039	2.41	0.0839547	1.68433	pos		3-Methoxyanthranilate	M168T73	168.065	73.3	1.64222	C8H9NO3	C05831	8.49825e+07	8.34847e+07	5.22	1.00837e+08	1.01796e+08	11.04	0.84	-0.25	0.0340522	1.47	0.194613	1.38763	pos		Tropate	M167T111	167.07	110.7	0.143652	C9H10O3	C01456	1.01052e+07
Sorbitol	M183T40	182.986	39.7	1.4879	C6H14O6	C00794	4.67591e+07	4.69899e+07	4.2	4.26057e+07	4.29466e+07	3.47	1.1	0.13	0.014826	1.83	0.149585	1.55315	pos		Nalpha-Methylhistidine	M169T351	169.086	351.4	0.531625	C7H11N3O2	C03298	7.4512e+07	7.45793e+07	4.67	9.56913e+07	9.58005e+07	12.57	0.78	-0.36	0.0110042	1.96	0.113266	1.54446	pos		D-synephrine	M168T105	168.091	105	1.08001	C9H13NO2	C01869	1.60479e+07
Antiarol	M185T87	185.081	87.1	0.129673	C9H12O4	C10765	5.48726e+06	5.47055e+06	1.85	6.03888e+06	6.05638e+06	6.13	0.91	-0.14	0.0258153	1.59	0.188928	1.47666	pos		3,4-Dihydroxyphenylglycol	M170T36	169.978	35.7	5.29265	C8H10O4	C05576	5.71607e+06	6.04287e+06	21.41	3.97153e+06	3.93659e+06	8.7	1.44	0.53	0.0317888	1.5	0.188736	1.40888	pos		(6E)-8-Hydroxygeranial	M169T225	169.122	225.3	0.141909	C10H16O2	C20222	1.75649e+07
2-Keto-6-acetamidocaproate	M188T75	188.092	75.3	0.0105232	C8H13NO4	C05548	8.33676e+07	8.21198e+07	6.08	7.21628e+07	7.16585e+07	5.28	1.16	0.21	0.011319	1.95	0.132213	1.57999	pos		Limonene-1,2-diol	M171T221_2	171.138	221.1	0.724561	C10H18O2	C07276	1.34065e+07	1.32634e+07	9.87	2.01743e+07	1.96879e+07	11.88	0.66	-0.59	0.00176419	2.75	0.0495725	1.6929	pos		3-Dehydroshikimate	M172T142	171.993	142.2	1.91364	C7H8O5	C02637	3.4837e+07
Homocitric acid	M189T71	189.039	70.8	21.3395	C7H10O7	C01251	2.68448e+07	2.72439e+07	10.14	3.40191e+07	3.4086e+07	7.88	0.79	-0.34	0.0106287	1.97	0.128988	1.58223	pos		Dihydroxyacetone phosphate	M171T38	171.148	37.7	4.81539	C3H7O6P	C00111	1.30132e+07	1.31986e+07	4.94	1.01533e+07	1.06607e+07	13.47	1.28	0.36	0.0153241	1.81	0.132911	1.49271	pos		Herniarin	M177T313	177.055	312.6	0.0510688	C10H8O3	C09268	3.38239e+07
N-Acetyl-L-phenylalanine	M190T205	190.086	205.1	22.8002	C11H13NO3	C03519	1.29429e+06	1.22729e+06	86.64	5.85299e+06	5.95418e+06	25.44	0.22	-2.18	0.039087	1.41	0.227851	1.5423	pos		(2S,5S)-trans-Carboxymethylproline	M174T55_2	174.087	54.6	0.0228592	C7H11NO4	C17366	3.24946e+07	3.27182e+07	16.3	5.41113e+07	4.98699e+07	17.05	0.6	-0.74	0.0042681	2.37	0.0741223	1.64252	pos		Cysteinylglycine	M179T86	179.048	85.5	0.424466	C5H10N2O3S	C01419	1.58264e+07
Kynurenic acid	M190T210	190.05	209.6	1.45225	C10H7NO3	C01717	1.05976e+09	1.0431e+09	11.27	1.31849e+09	1.33319e+09	5.47	0.8	-0.32	0.0119659	1.92	0.135475	1.56635	pos		L-Arginine	M175T47_1	175.119	47.4	0.29165	C6H14N4O2	C00062	6.49817e+07	7.05319e+07	35.22	1.52807e+08	1.41559e+08	20.92	0.43	-1.23	0.00821381	2.09	0.0981278	1.56894	pos		(R)-Salsolinol	M180T84	180.102	83.7	0.688499	C10H13NO2	C09642	2.16155e+07
Leucodopachrome	M195T285	195.065	284.6	1.96393	C9H9NO4	C05604	5.25914e+07	5.27586e+07	12.84	4.30977e+07	4.33147e+07	6.68	1.22	0.29	0.0370464	1.43	0.222322	1.40126	pos		Indole-3-acetate	M176T191	176.071	190.6	0.136309	C10H9NO2	C00954	1.24804e+07	1.25535e+07	7.5	1.91365e+07	1.86946e+07	26.19	0.65	-0.62	0.0256328	1.59	0.170946	1.41574	pos		2-Hydroxy-3-(4-hydroxyphenyl)propanoic acid	M183T225	183.065	224.8	1.50766	C9H10O4	C03672	2.70129e+07
L-Dopa	M198T74	198.076	74.2	1.39341	C9H11NO4	C00355	1.68171e+07	1.68832e+07	3.05	1.45031e+07	1.46052e+07	5.84	1.16	0.21	0.00413934	2.38	0.0854086	1.68835	pos		L-threo-3-Phenylserine	M182T312	182.081	312	0.131809	C9H11NO3	C03290	1.37679e+07	1.44139e+07	29.66	2.50136e+07	24684764	31.61	0.55	-0.86	0.0443056	1.35	0.218951	1.33067	pos		Choline sulfate	M184T53	184.062	53.4	10.7354	C5H13NO4S	C00919	962719
7-Isopropyl-1,4-dimethylazulene	M199T538	199.149	538.2	1.62693	C15H18	C09675	1.37971e+07	1.44065e+07	17.2	2.0314e+07	1.9264e+07	17.24	0.68	-0.56	0.0201228	1.7	0.170239	1.5043	pos		Choline sulfate	M184T53	184.062	53.4	10.7354	C5H13NO4S	C00919	4.7726e+07	4.7858e+07	7.88	3.29076e+07	3.24907e+07	23.3	1.45	0.54	0.0201041	1.7	0.151938	1.47136	pos		Homocitric acid	M189T71	189.039	70.8	21.3395	C7H10O7	C01251	5.99568e+07
gamma-Glutamyl-beta-aminopropiononitrile	M200T105	200.091	104.7	0.949883	C8H13N3O3	C06114	1.75781e+07	1.7258e+07	4.46	1.29141e+07	1.27031e+07	5.06	1.36	0.44	8.63219e-05	4.06	0.0170384	1.85409	pos		Glycylleucine	M189T138	189.124	138.2	0.655656	C8H16N2O3	C02155	2.83959e+07	2.84745e+07	5.72	1.78109e+07	1.71034e+07	12.03	1.59	0.67	0.000335525	3.47	0.0229182	1.77163	pos		N-Acetyl-L-phenylalanine	M190T205	190.086	205.1	22.8002	C11H13NO3	C03519	1040601
Indolebutyric acid	M204T175	204.102	175.4	1.35227	C12H13NO2	C11284	1.11163e+09	1.01143e+09	32.03	1.64638e+09	1.63542e+09	10.16	0.68	-0.57	0.0378673	1.42	0.224593	1.4143	pos		Homocitric acid	M189T71	189.039	70.8	21.3395	C7H10O7	C01251	3.98031e+07	3.89424e+07	6.43	4.9594e+07	4.94154e+07	3.43	0.8	-0.32	0.000820585	3.09	0.0341682	1.72825	pos		Kynurenic acid	M190T210	190.05	209.6	1.45225	C10H7NO3	C01717	2.37517e+09
O-Acetylcarnitine	M204T56	204.123	55.9	0.594289	C9H18NO4	C02571	5.7115e+07	5.18047e+07	27.03	8.18624e+07	8.27383e+07	8.4	0.7	-0.52	0.0269074	1.57	0.192391	1.45954	pos		Homocitrulline	M189T86	189.123	85.7	2.40615	C7H15N3O3	C02427	5.5928e+07	5.65147e+07	5.82	3.62014e+07	3.69779e+07	6.8	1.54	0.63	7.76037e-05	4.11	0.0108351	1.80055	pos		Diaminopimelic acid	M190T87	190.107	87.5	1.01962	C7H14N2O4	C00666	8.65018e+07
(+)-1(10),4-Cadinadiene	M205T551	205.195	551.3	2.31975	C15H24	C06394	5.21574e+06	5.16633e+06	5.94	4.08868e+06	4.15707e+06	9.4	1.28	0.35	0.00468058	2.33	0.090004	1.67835	pos		Kynurenic acid	M190T210	190.05	209.6	1.45225	C10H7NO3	C01717	1.45138e+09	1.47562e+09	5.17	1.95589e+09	2.05728e+09	11.97	0.74	-0.43	0.0053933	2.27	0.0818465	1.61134	pos		Myristicin	M193T209_1	193.086	209.1	0.209161	C11H12O3	C10480	6.10897e+07
Xanthurenic acid	M206T163	206.045	163.3	0.00250766	C10H7NO4	C02470	1.10274e+07	1.14584e+07	61.44	5.05334e+07	5.29515e+07	11.43	0.22	-2.2	0.0282312	1.55	0.196281	1.62525	pos		Myristicin	M193T209_1	193.086	209.1	0.209161	C11H12O3	C10480	4.13772e+07	4.18602e+07	19.84	2.72319e+07	2.6258e+07	12.21	1.52	0.6	0.012932	1.89	0.122493	1.533	pos		2-Amino-2-deoxy-D-gluconate	M196T78	196.097	78.1	0.144502	C6H13NO6	C03752	2.79188e+07
Sinapic acid	M207T342	207.066	342.1	23.8282	C11H12O5	C00482	6.82958e+07	4.6021e+07	71.78	1.42574e+08	1.43584e+08	16	0.48	-1.06	0.028836	1.54	0.198039	1.44835	pos		L-Dopa	M198T74	198.076	74.2	1.39341	C9H11NO4	C00355	2.65011e+07	2.5678e+07	7.19	2.20634e+07	2.15802e+07	10.45	1.2	0.26	0.0244173	1.61	0.166487	1.4316	pos		7-Isopropyl-1,4-dimethylazulene	M199T538	199.149	538.2	1.62693	C15H18	C09675	8.5524e+06
beta-Alanyl-L-lysine	M217T93	217.155	93	0.0174507	C9H19N3O3	C05341	6.03224e+07	5.99867e+07	2.1	4.048e+07	4.15039e+07	8.74	1.49	0.58	0.00220623	2.66	0.0658346	1.84473	pos		7-Isopropyl-1,4-dimethylazulene	M199T538	199.149	538.2	1.62693	C15H18	C09675	1.3642e+07	1.34564e+07	18.35	5.54543e+06	4.9618e+06	26.97	2.46	1.3	0.00102206	2.99	0.037791	1.72327	pos		gamma-Glutamyl-beta-aminopropiononitrile	M200T105	200.091	104.7	0.949883	C8H13N3O3	C06114	7.09125e+06
Propionylcarnitine	M218T84	218.139	84	1.44821	C10H19NO4	C03017	3.88933e+07	3.83268e+07	6.98	2.20384e+07	2.18052e+07	8.46	1.76	0.82	4.35607e-05	4.36	0.0131387	1.86405	pos		gamma-Glutamyl-beta-aminopropiononitrile	M200T105	200.091	104.7	0.949883	C8H13N3O3	C06114	1.47706e+07	1.4231e+07	8.28	1.81973e+07	1.71183e+07	12.6	0.81	-0.3	0.0285147	1.54	0.179346	1.41031	pos		Sinapic acid	M207T342	207.066	342.1	23.8282	C11H12O5	C00482	1.27184e+08
D-Lysopine	M219T241	219.138	241	18.5054	C9H18N2O4	C04020	1.08489e+07	1.08434e+07	5.97	7.40069e+06	7.44974e+06	7.56	1.47	0.55	0.000219186	3.66	0.0240156	1.83378	pos		(+)-1(10),4-Cadinadiene	M205T551	205.195	551.3	2.31975	C15H24	C06394	5.25374e+06	5.33768e+06	10.34	3.61987e+06	3.75364e+06	9.98	1.45	0.54	0.00244772	2.61	0.0577895	1.67177	pos		Nootkatone	M219T539	219.174	538.8	0.109502	C15H22O	C17914	2.03699e+07
Capsidiol	M219T443	219.174	442.8	2.28129	C15H24O2	C09627	1.35033e+07	1.33892e+07	6.37	1.96913e+07	20076202	7.79	0.69	-0.54	0.000316674	3.5	0.0278715	1.81692	pos		Sinapic acid	M207T342	207.066	342.1	23.8282	C11H12O5	C00482	2.40242e+07	2.41858e+07	20.13	1.01833e+07	9.42618e+06	20.16	2.36	1.24	0.000855297	3.07	0.0347873	1.73606	pos		2-Acetamidofluorene	M224T107	224.092	107.1	0.0369174	C15H13NO	C02778	8.55585e+06
Cis-zeatin	M220T80	220.118	80.2	6.7055	C10H13N5O	C00371	1.99664e+07	1.99872e+07	2.94	3.07252e+07	3.09144e+07	7.69	0.65	-0.62	4.76765e-05	4.32	0.0137821	1.86187	pos		TES	M212T170	212.055	169.6	2.51822	C6H15NO6S	C05353	7.84063e+06	7.70565e+06	34.72	2.63778e+06	2.04943e+06	87.93	2.97	1.57	0.0372055	1.43	0.202866	1.37685	pos		Genipin	M227T228	227.091	228	0.0307519	C11H14O5	C09780	8955056
Caryophyllene alpha-oxide	M221T524	221.19	524.2	0	C15H24O	C16908	2.84849e+06	2.84108e+06	11.06	1.75923e+06	1.64615e+06	20.73	1.62	0.7	0.004589	2.34	0.0891368	1.67322	pos		N-Acetylserotonin	M218T322	218.211	322.3	0.13632	C12H14N2O2	C00978	2.39123e+07	2.40885e+07	4.53	1.85278e+07	1.78976e+07	13.34	1.29	0.37	0.00911463	2.04	0.102588	1.57321	pos		Deoxycytidine	M227T536	227.164	536.2	3.73803	C9H13N3O4	C00881	3.32758e+07
2-Acetamidofluorene	M224T107	224.092	107.1	0.0369174	C15H13NO	C02778	2.5169e+07	2.52831e+07	4.96	4.21705e+07	3.94289e+07	31.16	0.6	-0.74	0.0466489	1.33	0.247822	1.51672	pos		Propionylcarnitine	M218T84	218.139	84	1.44821	C10H19NO4	C03017	4.31798e+07	4.31891e+07	4.92	2.64998e+07	2.6306e+07	10.73	1.63	0.7	0.000163712	3.79	0.0156451	1.78593	pos		Benz[a]anthracene	M229T91	229.107	90.6	24.1116	C18H12	C14317	1.78794e+07
Hydroxykynurenine	M224T150	224.128	150.5	0.589009	C10H12N2O4	C02794	4.18785e+07	4.12594e+07	9.43	2.8927e+07	3.2299e+07	23.92	1.45	0.53	0.0367857	1.43	0.221556	1.40995	pos		Nootkatone	M219T539	219.174	538.8	0.109502	C15H22O	C17914	1.59831e+07	1.61547e+07	7.77	1.35973e+07	1.36644e+07	6.55	1.18	0.23	0.0205288	1.69	0.153296	1.47896	pos		Costunolide	M233T506	233.153	506.4	2.47048	C15H20O2	C09382	3.3647e+07
Cerulenin	M224T226	224.134	225.5	25.8774	C12H17NO3	C12058	1.01415e+08	9.52913e+07	14.88	2.10354e+08	2.17009e+08	14.7	0.48	-1.05	0.000435277	3.36	0.0311908	1.80589	pos		gamma-Glutamylalanine	M219T55	219.097	55.4	0	C7H11N2O5R	C03740	2.5439e+07	2.52542e+07	4.95	2.7688e+07	2.71298e+07	4.98	0.92	-0.12	0.0499321	1.3	0.231476	1.3193	pos		Methylphenidate	M234T305	234.148	305.4	2.0329	C14H19NO2	C07196	3.00313e+07
Isoalantolactone	M233T553	233.153	552.5	2.89938	C15H20O2	C09484	1.90099e+07	1.93197e+07	6.68	5.0405e+07	5.11621e+07	9.83	0.38	-1.41	3.60742e-06	5.44	0.00537987	1.89462	pos		Caryophyllene alpha-oxide	M221T524	221.19	524.2	0	C15H24O	C16908	1.70183e+06	1.70125e+06	6.82	2.57481e+06	2.53937e+06	20.7	0.66	-0.6	0.0106839	1.97	0.111655	1.54498	pos		Procarbazine hydrochloride	M240T420	240.115	419.8	29.844	C12H19N3O. HCl	C07376	1.29535e+06
Polygodial	M235T451	235.17	450.6	2.22818	C15H22O2	C09712	3.34817e+07	3.17263e+07	23.25	6.15387e+07	6.13781e+07	19.21	0.54	-0.88	0.00599084	2.22	0.100968	1.65451	pos		Pyrimidodiazepine	M221T84	221.092	83.8	0.255689	C9H11N5O2	C02587	1.39621e+08	1.37529e+08	10.83	1.6544e+08	1.70419e+08	8.5	0.84	-0.24	0.049427	1.31	0.230952	1.30851	pos		Cytidine	M244T69	244.092	68.8	2.76945	C9H13N3O5	C00475	6.82604e+07
Procarbazine hydrochloride	M240T420	240.115	419.8	29.844	C12H19N3O. HCl	C07376	1.95426e+07	1.98703e+07	25.1	5.14279e+07	5.17411e+07	15.79	0.38	-1.4	0.000742656	3.13	0.0401275	1.7862	pos		Cerulenin	M224T226	224.134	225.5	25.8774	C12H17NO3	C12058	2.55075e+08	2.55692e+08	37.61	9.19297e+08	9.41002e+08	9.99	0.28	-1.85	0.000654124	3.18	0.0307775	1.73781	pos		Parthenolide	M249T357	249.148	357	0.469863	C15H20O3	C07609	5.2624e+07
Uridine	M245T56_1	245.076	56	3.5744	C9H12N2O6	C00299	3.09605e+07	3.0587e+07	31.29	5.73635e+07	5.6829e+07	4.47	0.54	-0.89	0.0253001	1.6	0.187243	1.6294	pos		Methylphenidate	M234T305	234.148	305.4	2.0329	C14H19NO2	C07196	3.01345e+07	3.21557e+07	18.44	2.04082e+07	2.12229e+07	11.11	1.48	0.56	0.0174531	1.76	0.141434	1.49721	pos		Nicotinate D-ribonucleoside	M256T68_2	256.081	68.1	1.25504	C11H14NO6	C05841	7.74858e+08
Illudin S	M247T359	247.133	359.2	15.5142	C15H20O4	C09688	6.72369e+07	6.74591e+07	23.15	1.17494e+08	1.11524e+08	30.77	0.57	-0.81	0.0297032	1.53	0.200872	1.4522	pos		Confertifolin	M235T406	235.169	406.3	0.0779644	C15H22O2	C09376	1.84891e+08	1.82237e+08	4.71	1.42555e+08	1.3737e+08	10.47	1.3	0.38	0.00315033	2.5	0.0651521	1.65969	pos		Parthenin	M263T327	263.128	326.7	0.0228249	C15H18O4	C09523	1.68426e+07
Parthenolide	M249T357	249.148	357	0.469863	C15H20O3	C07609	1.83969e+07	1.85185e+07	13.47	1.26611e+07	1.29169e+07	15.69	1.45	0.54	0.0123047	1.91	0.137354	1.57287	pos		Polygodial	M235T451	235.17	450.6	2.22818	C15H22O2	C09712	6.40897e+07	6.74074e+07	19.02	1.0046e+08	1.0065e+08	10.8	0.64	-0.65	0.00776162	2.11	0.0958386	1.58282	pos		Stearolic acid	M263T528	263.236	528.3	13.8051	C18H32O2	C08459	1.30029e+07
Abscisic alcohol	M251T325	251.164	325.2	0.095555	C15H22O3	C13456	4.12978e+07	4.02469e+07	6.74	5.3782e+07	5.53589e+07	10.88	0.77	-0.38	0.00728015	2.14	0.109842	1.63225	pos		Cytidine	M244T69	244.092	68.8	2.76945	C9H13N3O5	C00475	6.14577e+07	6.23624e+07	13.37	2.04312e+07	2.10331e+07	32.5	3.01	1.59	0.000902801	3.04	0.0359567	1.72914	pos		Diethofencarb	M268T283	268.154	282.5	0.46242	C14H21NO4	C11077	4.70139e+07
2'-Deoxyadenosine	M252T55	252.109	55.4	0.888503	C10H13N5O3	C00559	1.24845e+08	1.19668e+08	27.11	1.94479e+08	1.94173e+08	16.93	0.64	-0.64	0.0270692	1.57	0.1928	1.45584	pos		Uridine	M245T56_1	245.076	56	3.5744	C9H12N2O6	C00299	5.89387e+07	5.95732e+07	3.25	7.18207e+07	7.16465e+07	3.97	0.82	-0.29	0.000256018	3.59	0.0199175	1.77193	pos		(10S)-Juvenile hormone III acid diol	M271T360	271.19	359.9	1.01774	C15H26O4	C16506	1.48232e+07
Glycerophosphocholine	M258T53	258.11	52.5	0.199822	C8H21NO6P	C00670	3.2661e+08	3.18021e+08	12.49	4.78927e+08	4.93707e+08	15.89	0.68	-0.55	0.0104674	1.98	0.127994	1.59522	pos		Pindolol	M249T195	249.16	194.9	0.0963237	C14H20N2O2	C07445	4.07114e+07	3.73308e+07	28.45	2.5714e+07	2.47643e+07	10.24	1.58	0.66	0.0232303	1.63	0.162563	1.45145	pos		Saccharopine	M276T54	276.119	53.8	0.0127323	C11H20N2O6	C00449	2.83976e+07
Venlafaxine	M260T365	260.201	364.9	15.1191	C17H27NO2	C07187	1.19151e+07	1.20724e+07	8.95	10411942	1.02781e+07	3.22	1.14	0.19	0.0332851	1.48	0.21169	1.43084	pos		Parthenolide	M249T357	249.148	357	0.469863	C15H20O3	C07609	4.37332e+07	4.31685e+07	7.27	8.87512e+07	8.85131e+07	5.19	0.49	-1.02	3.74492e-06	5.43	0.00267552	1.83729	pos		Dibutyl phthalate	M279T548	279.158	547.6	2.77978	C16H22O4	C14214	2.83291e+07
(S)-Abscisic acid	M265T295	265.144	294.9	0.844825	C15H20O4	C06082	4.66948e+07	4.69363e+07	13.94	6.31295e+07	6.25635e+07	9.5	0.74	-0.44	0.0115602	1.94	0.13365	1.58663	pos		Nicotinate D-ribonucleoside	M256T68_2	256.081	68.1	1.25504	C11H14NO6	C05841	6.58462e+08	7.16415e+08	22.87	4.13707e+08	4.0495e+08	14.3	1.59	0.67	0.0236136	1.63	0.163879	1.45619	pos		(9Z,11E,13E)-Octadecatrienoic acid	M279T561	279.233	560.7	3.30907	C18H30O2	C08315	2.07347e+07
(10S)-Juvenile hormone III acid diol	M271T360	271.19	359.9	1.01774	C15H26O4	C16506	7660774	7.59377e+06	14.2	3.14364e+06	2.10138e+06	67.83	2.44	1.29	0.0317271	1.5	0.207211	1.57447	pos		Protriptyline	M263T290	263.175	289.9	28.4982	C19H21N	C07408	1.58989e+07	1.65545e+07	15.65	2.9418e+07	2.94676e+07	26.3	0.54	-0.89	0.00885658	2.05	0.101557	1.56676	pos		Oleic acid	M282T521	282.279	520.8	0.0990029	C18H34O2	C00712	2.52209e+07
19-Norandrostenedione	M273T366	273.185	366.4	0.644253	C18H24O2	C14500	7.26374e+06	6.15284e+06	47.77	9.51608e+07	9.39337e+07	18.18	0.08	-3.71	3.42651e-05	4.47	0.0116766	1.86985	pos		Stearolic acid	M263T528	263.236	528.3	13.8051	C18H32O2	C08459	1.49387e+07	1.50309e+07	25.67	2.24451e+06	2.66175e+06	42.99	6.66	2.73	0.000993426	3	0.0372451	1.72612	pos		Terbinafine	M291T478	291.195	477.9	14.4233	C21H25N	C08079	2.58246e+09
Nandrolone	M275T666	275.2	666.5	2.02061	C18H26O2	C07254	4.669e+07	4.62174e+07	11.33	68968164	6.99746e+07	9.68	0.68	-0.56	0.00197322	2.7	0.0616637	1.72779	pos		(S)-Abscisic acid	M265T295	265.144	294.9	0.844825	C15H20O4	C06082	6.60114e+07	6.45624e+07	12.91	3.61642e+07	3.62662e+07	25.36	1.83	0.87	0.00552439	2.26	0.0824788	1.61978	pos		Etiocholanolone	M291T558	291.232	558.1	0.60433	C19H30O2	C04373	6.58791e+07
(9Z,12Z)-(8R)-Hydroxyoctadeca-9,12-dienoic acid	M279T37	279.232	36.8	16.2376	C18H32O3	C08318	2.15358e+07	2.16198e+07	28.63	9.77043e+06	9.69583e+06	16.74	2.2	1.14	0.00425273	2.37	0.0866439	1.67259	pos		Thiamine	M265T49	265.111	49.4	0.106088	C12H17N4OS	C00378	2.83451e+07	2.80641e+07	3.53	4.14001e+07	4.05013e+07	6.63	0.68	-0.55	5.05732e-05	4.3	0.00843494	1.80867	pos		Cyclopentolate	M292T301	292.19	301.4	3.49583	C17H25NO3	C06932	2.43932e+08
(R,S)-Coclaurine	M285T449	285.169	449.2	26.3628	C17H19NO3	C06348	5.12608e+06	5.18843e+06	23.66	8.07676e+06	7.88534e+06	10.86	0.63	-0.66	0.0130024	1.89	0.140798	1.56504	pos		Xanthoxic acid	M267T289	267.158	288.7	0.778165	C15H22O4	C13454	1.83243e+08	1.84211e+08	6.67	2.2358e+08	2.23735e+08	12.49	0.82	-0.29	0.0344526	1.46	0.195855	1.39059	pos		(S)-Norreticuline	M298T148	298.148	148.3	29.295	C18H21NO4	C06520	6.44881e+06
Retinal	M285T637	285.221	637.4	0.017131	C20H28O	C00376	2.26443e+07	2.34128e+07	17.69	3.91379e+07	3.96241e+07	34.41	0.58	-0.79	0.0431906	1.36	0.238768	1.38889	pos		(10S)-Juvenile hormone III acid diol	M271T360	271.19	359.9	1.01774	C15H26O4	C16506	1.74662e+06	1.87567e+06	18.26	5.80322e+06	6.51479e+06	44.41	0.3	-1.73	0.0138269	1.86	0.126579	1.50572	pos		5'-Methylthioadenosine	M298T163	298.097	162.5	0.143252	C11H15N5O3S	C00170	1.42322e+08
Argininosuccinic acid	M291T250	291.134	250.2	12.3655	C10H18N4O6	C03406	2.06767e+07	2.09603e+07	14.52	2.91268e+07	2.87117e+07	7.1	0.71	-0.49	0.00526261	2.28	0.0958351	1.65632	pos		Saccharopine	M276T54	276.119	53.8	0.0127323	C11H20N2O6	C00449	2.26401e+07	2.23929e+07	15.02	3.06261e+07	3.0203e+07	3.62	0.74	-0.44	0.0224506	1.65	0.159461	1.57903	pos		Enterolactone	M299T339	299.126	338.7	5.45745	C18H18O4	C18165	2.44808e+07
Cyclopentolate	M292T301	292.19	301.4	3.49583	C17H25NO3	C06932	1.55343e+08	1.30465e+08	51.63	2.78125e+08	2.94522e+08	19.85	0.56	-0.84	0.0449955	1.35	0.24375	1.36439	pos		6-Phosphogluconic acid	M277T481	277.18	480.8	1.99766	C6H13O10P	C00345	1.58671e+08	1.35048e+08	44.62	2.67237e+08	2.74919e+08	19.92	0.59	-0.75	0.0465949	1.33	0.224842	1.32913	pos		Sphinganine	M302T486	302.304	485.9	0.307896	C18H39NO2	C00836	2.27039e+08
Norethindrone	M299T364	299.2	364.1	0.494319	C20H26O2	C05028	1.51239e+07	1.46009e+07	15.59	5.50548e+06	5.24497e+06	10.55	2.75	1.46	3.36947e-05	4.47	0.0116766	1.87053	pos		Doxepin	M280T326	280.174	326.4	17.2181	C19H21NO	C06971	5.27981e+07	5.6534e+07	26.94	3.36544e+07	3.4828e+07	13.16	1.57	0.65	0.0465382	1.33	0.22473	1.34008	pos		11alpha,17beta-Dihydroxyandrost-4-en-3-one	M305T479	305.211	479	0.249008	C19H28O3	C15306	1.05489e+06
5-Nitro-2-(3-phenylpropylamino)benzoic acid	M301T334	301.118	333.8	0.252393	C16H16N2O4	C13705	1.36425e+07	1.2793e+07	39	2.57238e+07	2.82416e+07	26.03	0.53	-0.91	0.0371725	1.43	0.222716	1.41298	pos		3-Ketosphingosine	M280T501	280.263	501.2	13.3232	C18H35NO2	C06121	377992	381612	9.42	568085	585551	20.04	0.67	-0.59	0.0140219	1.85	0.127508	1.50688	pos		Arachidonic acid	M305T534	305.247	533.7	1.23179	C20H32O2	C00219	5.01992e+07
16(R)-HETE	M303T614	303.231	614.3	4.61694	C20H32O3	C14778	2.604e+06	2.56293e+06	30	4.827e+06	5.29435e+06	25.15	0.54	-0.89	0.0256035	1.59	0.188095	1.47059	pos		Retinal	M285T637	285.221	637.4	0.017131	C20H28O	C00376	6.43854e+06	4.64187e+06	61.15	4.20839e+07	4.21667e+07	13.36	0.15	-2.71	0.000290503	3.54	0.0211993	1.76865	pos		(S)-Norlaudanine	M312T235	312.164	235	28.2992	C19H23NO4	C21630	2.85504e+07
17alpha-Methyl-5alpha-androstane-3beta,11beta,17beta-triol	M305T332	305.247	331.9	10.9224	C20H34O3	C15285	4.13326e+07	4.03336e+07	33.2	8.25426e+07	8.6554e+07	12.22	0.5	-1	0.00702606	2.15	0.10799	1.63428	pos		Fisetin	M287T345	287.055	345.2	2.70332	C15H10O6	C10041	4.17529e+08	4.14485e+08	14.77	2.50003e+08	2.26893e+08	31.74	1.67	0.74	0.0169314	1.77	0.139262	1.49538	pos		Salutaridinol	M312T243	312.164	243	28.6196	C19H23NO4	C05220	1.70838e+07
11alpha,17beta-Dihydroxyandrost-4-en-3-one	M305T479	305.211	479	0.249008	C19H28O3	C15306	9.64661e+06	9.70473e+06	14.73	1.40037e+07	1.4115e+07	4.03	0.69	-0.54	0.00275223	2.56	0.0719375	1.71664	pos		Sclareol	M291T420	291.271	420.5	10.1775	C20H36O2	C09183	2.23276e+06	2.1677e+06	54.06	645585	630811	25.48	3.46	1.79	0.0128623	1.89	0.122222	1.52331	pos		9,10-12,13-Diepoxyoctadecanoate	M313T379	313.236	379.3	3.75434	C18H32O4	C14836	1.51725e+07
4'-Oxolividamine	M306T307	306.169	306.6	8.89706	C12H23N3O6	C21257	5.99802e+07	6.05271e+07	15.46	1.18794e+08	1.15303e+08	21.32	0.5	-0.99	0.00208545	2.68	0.0640523	1.73408	pos		Terbinafine	M291T478	291.195	477.9	14.4233	C21H25N	C08079	2.99368e+09	3.03685e+09	10.19	2.09622e+09	2.0777e+09	3.25	1.43	0.51	0.00065467	3.18	0.0307775	1.7475	pos		9,12,13-TriHOME	M313T494	313.236	494.1	7.77057	C18H34O5	C14833	1.83607e+07
2,3-Dinor-8-iso prostaglandin F2alpha	M309T562	309.208	561.7	6.01361	C18H30O5	C14794	1.62475e+08	1.60641e+08	8.38	4.33376e+07	3.87556e+07	45.31	3.75	1.91	0.00667291	2.18	0.105431	1.77998	pos		Cyclopentolate	M292T301	292.19	301.4	3.49583	C17H25NO3	C06932	1.53819e+08	1.54615e+08	8.44	1.26246e+08	1.22631e+08	8.73	1.22	0.28	0.0165323	1.78	0.137657	1.49371	pos		11,12-EET	M320T403	320.243	403.5	24.9816	C20H32O3	C14770	2.31774e+07
9,10-12,13-Diepoxyoctadecanoate	M313T379	313.236	379.3	3.75434	C18H32O4	C14836	3.4218e+07	3.3564e+07	12.88	4.12538e+07	4.10681e+07	7.23	0.83	-0.27	0.0392432	1.41	0.228166	1.39671	pos		9,10-EOT	M292T461	292.199	461.3	16.0847	C18H28O3	C16324	6.9231e+07	6.83733e+07	10.85	5.48281e+07	5.44046e+07	9.03	1.26	0.34	0.0161706	1.79	0.136461	1.4989	pos		8(R)-HETE	M321T317	321.243	317.5	2.25375	C20H32O3	C14824	2.69831e+07
Isorhamnetin	M317T347	317.064	346.7	1.36257	C16H12O7	C10084	1.4865e+07	1.6255e+07	51.19	3.286e+06	3.14898e+06	33.51	4.52	2.18	0.00851957	2.07	0.117025	1.61749	pos		5'-Methylthioadenosine	M298T163	298.097	162.5	0.143252	C11H15N5O3S	C00170	7.59031e+07	7.39148e+07	18.07	1.29956e+08	1.41499e+08	19.11	0.58	-0.78	0.00880479	2.06	0.101353	1.55899	pos		8,9-DiHETrE	M321T493	321.241	492.7	9.7559	C20H34O4	C14773	7.46456e+06
11beta,17beta-Dihydroxy-17alpha-methylandrosta-1,4-dien-3-one	M317T454	317.21	454.4	2.76157	C20H28O3	C15287	5.90631e+07	5.85371e+07	5.01	6.95674e+07	6.96143e+07	6.97	0.85	-0.24	0.00892941	2.05	0.119335	1.60747	pos		Enterolactone	M299T339	299.126	338.7	5.45745	C18H18O4	C18165	6.38343e+07	6.57247e+07	19.02	2.39714e+07	2.35214e+07	24.14	2.66	1.41	0.000758011	3.12	0.032895	1.73996	pos		14,15-EET	M321T582	321.241	581.7	2.72691	C20H32O3	C14771	1.26774e+07
8(R)-HETE	M321T317	321.243	317.5	2.25375	C20H32O3	C14824	3.60552e+07	3.64262e+07	29.74	8.06859e+07	8.2091e+07	4.71	0.45	-1.16	0.0110164	1.96	0.130852	1.74924	pos		Norethindrone	M299T364	299.2	364.1	0.494319	C20H26O2	C05028	4.17665e+07	4.308e+07	13.66	2.68225e+07	2.63963e+07	11.25	1.56	0.64	0.00273826	2.56	0.0608996	1.65629	pos		Cellobiose	M325T222	325.113	221.6	11.4853	C12H22O11	C00185	3.57111e+07
beta-Zearalenol	M321T391	321.168	390.7	5.52979	C18H24O5	C14751	1.11656e+07	9.48766e+06	32.7	1.85141e+07	1.79783e+07	17.68	0.6	-0.73	0.020259	1.69	0.170578	1.50432	pos		Sphinganine	M302T486	302.304	485.9	0.307896	C18H39NO2	C00836	1.21586e+08	1.18015e+08	14.26	7.18775e+07	7.27171e+07	12.89	1.69	0.76	0.00157996	2.8	0.0461266	1.70625	pos		11-Dehydrocorticosterone	M327T527_1	327.198	527.4	20.8869	C21H28O4	C05490	485200
alpha-Zearalenol	M321T408	321.169	408.4	3.03889	C18H24O5	C14750	3.65632e+07	3.58826e+07	10.92	2.12804e+07	2.03311e+07	18.38	1.72	0.78	0.00184044	2.74	0.0591595	1.73115	pos		(S)-Norlaudanine	M312T235	312.164	235	28.2992	C19H23NO4	C21630	7.43274e+06	7.28835e+06	68.4	2.07775e+07	2.16842e+07	17.36	0.36	-1.48	0.0483403	1.32	0.228338	1.44583	pos		Gibberellin A7	M330T53	330.138	52.5	4.46011	C19H22O5	C11867	1.77955e+07
8,9-DiHETrE	M321T493	321.241	492.7	9.7559	C20H34O4	C14773	1.46478e+07	1.43173e+07	14.91	2.00933e+07	1.84805e+07	19.26	0.73	-0.46	0.036041	1.44	0.219833	1.41463	pos		Aflatoxin B1	M312T570	312.362	569.6	1.96675	C17H12O6	C06800	2.23447e+07	2.00456e+07	24.15	1.3907e+07	1.491e+07	21.69	1.61	0.68	0.0273408	1.56	0.175962	1.41706	pos		21-Hydroxypregnenolone	M333T464	333.24	463.6	6.52982	C21H32O3	C05485	6.51123e+06
Anandamide	M330T450	330.266	450.1	27.4506	C22H37NO2	C11695	3.63242e+08	3.67105e+08	17.51	1.90624e+08	1.9252e+08	4.23	1.91	0.93	0.00424356	2.37	0.0866266	1.81144	pos		9,10-12,13-Diepoxyoctadecanoate	M313T379	313.236	379.3	3.75434	C18H32O4	C14836	3.4385e+07	3.36839e+07	10.45	2.66871e+07	2.50237e+07	17.2	1.29	0.37	0.0354438	1.45	0.198528	1.38091	pos		1-O-Galloyl-beta-D-glucose	M333T94	333.081	93.8	0.828626	C13H16O10	C01158	3.59336e+07
5,6-DHET	M339T369	339.242	369.2	26.8188	C20H34O4	C14772	8.46837e+06	8.43568e+06	9.77	1.16292e+07	12060421	18.15	0.73	-0.46	0.0277196	1.56	0.194463	1.45913	pos		12-Keto-leukotriene B4	M317T401	317.21	401.1	2.44346	C20H30O4	C05949	6.80516e+06	7.0959e+06	19.33	3.50237e+06	3.31697e+06	15.35	1.94	0.96	0.00200978	2.7	0.0524812	1.68809	pos		Nicotinamide ribotide	M334T419	334.294	419.2	3.26629	C11H15N2O8P	C00455	9.80469e+06
(S)-Canadine	M340T254	340.159	254	15.0635	C20H21NO4	C03329	1.52993e+07	1.20774e+07	47.73	7.41628e+06	7.30381e+06	15.99	2.06	1.04	0.0236828	1.63	0.181794	1.48191	pos		11,12-EET	M320T403	320.243	403.5	24.9816	C20H32O3	C14770	4.82337e+06	4.79805e+06	2.88	5.48302e+06	5.37412e+06	5.38	0.88	-0.18	0.00540401	2.27	0.0818465	1.60986	pos		(5Z,9E,14Z)-(8xi,11R,12S)-11,12-epoxy-8-hydroxyicosa-5,9,14-trienoic Acid	M336T450	336.223	449.9	20.5221	C20H32O4	C04849	1.3395e+07
Cortexolone	M346T501	346.332	501.4	0.576471	C21H30O4	C05488	2.05282e+07	2.12183e+07	9.42	2.9101e+07	2.94902e+07	8.13	0.71	-0.5	0.00159031	2.8	0.0559505	1.74241	pos		8(R)-HETE	M321T317	321.243	317.5	2.25375	C20H32O3	C14824	4.3825e+07	4.15157e+07	27.41	6.91235e+07	7.37838e+07	17.87	0.63	-0.66	0.0307721	1.51	0.186214	1.40854	pos		5,6-DHET	M339T369	339.242	369.2	26.8188	C20H34O4	C14772	1.1213e+07
9S-hydroxy-11,15-dioxo-5Z,13E-prostadienoic acid	M350T478	350.233	477.9	1.24414	C20H30O5	C04758	4.90222e+08	4.90577e+08	7.31	356627517	3.5604e+08	4.68	1.37	0.46	0.000340016	3.47	0.0282928	1.81385	pos		beta-Zearalenol	M321T391	321.168	390.7	5.52979	C18H24O5	C14751	1.81973e+07	1.7661e+07	19.17	2.49653e+07	2.40283e+07	15.4	0.73	-0.46	0.0377653	1.42	0.203867	1.35219	pos		Testosterone Propionate	M344T455	344.242	454.7	20.3345	C22H32O3	C08158	3.2579e+06
N-Acetyldemethylphosphinothricin tripeptide	M351T121	351.128	121.5	23.6387	C12H22N3O7P	C17950	6.35287e+06	6.17182e+06	15.56	4.90939e+06	4.62384e+06	13.12	1.29	0.37	0.0412085	1.39	0.233622	1.39801	pos		8,9-DiHETrE	M321T493	321.241	492.7	9.7559	C20H34O4	C14773	1.50946e+07	1.40813e+07	19.14	9.46805e+06	9.65061e+06	12.79	1.59	0.67	0.00599153	2.22	0.0853736	1.60282	pos		Cortexolone	M346T501	346.332	501.4	0.576471	C21H30O4	C05488	3.89509e+07
Chlorogenic acid	M355T228	355.103	228.1	0.0113547	C16H18O9	C00852	2.92525e+07	2.65977e+07	26.24	3.96958e+06	3.92873e+06	5.31	7.37	2.88	0.000312404	3.51	0.027861	1.89496	pos		Cellobiose	M325T222	325.113	221.6	11.4853	C12H22O11	C00185	1.71876e+07	1.72537e+07	19.6	2.6775e+06	2.86324e+06	24.16	6.42	2.68	3.36026e-05	4.47	0.00693868	1.8174	pos		17alpha,21-Dihydroxypregnenolone	M349T474	349.238	473.9	0.641397	C21H32O4	C05487	1.34099e+08
Prostaglandin F2a	M355T585	355.284	585.1	3.5121	C20H34O5	C00639	2.3307e+07	2.3951e+07	17.85	4.23058e+07	3.82976e+07	29.43	0.55	-0.86	0.0124256	1.91	0.138289	1.57748	pos		Ethyl icosapentate	M330T470_2	330.266	469.9	29.9759	C22H34O2	C16184	2.29875e+08	2.2913e+08	7.49	3.47141e+08	3.50304e+08	6.72	0.66	-0.59	0.00018314	3.74	0.0168942	1.7795	pos		Perakine	M350T106	350.144	106.5	0.127163	C21H22N2O3	C19932	2.1787e+07
(4Z,7Z,10Z,13Z,16Z,19Z)-Docosahexaenoic acid ethyl ester	M356T488	356.279	488.2	20.9656	C24H36O2	C16185	2.38951e+07	2.39023e+07	2.13	2.21218e+07	2.2157e+07	3.78	1.08	0.11	0.0118687	1.93	0.134888	1.5729	pos		Gibberellin A7	M330T53	330.138	52.5	4.46011	C19H22O5	C11867	2.07095e+07	1.99766e+07	17.55	2.81528e+07	2.77745e+07	4.63	0.74	-0.44	0.0117383	1.93	0.116835	1.52955	pos		7-O-Acetylsalutaridinol	M354T299	354.175	299.3	24.9431	C21H25NO5	C05322	1.25443e+07
Dihydrocortisol	M365T449_3	365.232	449.3	0.337389	C21H32O5	C05471	2.03727e+08	2.0612e+08	15.76	3.61069e+08	3.58733e+08	10.84	0.56	-0.83	0.00101614	2.99	0.0456695	1.77348	pos		Methyl gibberellin A9	M331T499	331.188	499	6.26834	C20H26O4	C20632	2.38257e+09	2.35213e+09	15.68	1.21787e+09	1.27987e+09	37.67	1.96	0.97	0.0180961	1.74	0.14372	1.47499	pos		Dihydrocortisol	M365T449_3	365.232	449.3	0.337389	C21H32O5	C05471	5.78874e+08
6-Keto-prostaglandin F1a	M371T403	371.26	402.5	6.7978	C20H34O6	C05961	4.63339e+07	4.71404e+07	15.75	1.3366e+07	1.02544e+07	55.88	3.47	1.79	0.00196141	2.71	0.0613662	1.73667	pos		17alpha-Hydroxyprogesterone	M331T590	331.224	589.7	7.4753	C21H30O3	C01176	1.16785e+07	1.21063e+07	17.35	1.75057e+07	1.69762e+07	14.74	0.67	-0.58	0.0126704	1.9	0.121238	1.52813	pos		N-Acetylbialaphos	M366T452	366.148	451.8	5.6867	C13H24N3O7P	C17951	1.61354e+07
10,11-Epoxy-3-geranylgeranylindole	M388T496	388.304	495.6	20.4329	C28H39NO	C20526	2.16541e+07	2.2023e+07	40.07	4.87007e+07	4.29231e+07	24.4	0.44	-1.17	0.0122178	1.91	0.136955	1.57787	pos		Norsanguinarine	M333T163	333.081	163.2	1.30559	C20H15NO4	C05191	1.40269e+07	1.46076e+07	17.58	4.92747e+06	4.92592e+06	28.97	2.85	1.51	0.000913355	3.04	0.0361129	1.71726	pos		1-O-Sinapoyl-beta-D-glucose	M369T308_1	369.116	308.1	6.86509	C17H22O10	C01175	1.16544e+08
Allocholic acid	M391T556	391.287	555.8	18.4877	C24H40O5	C00695	1.05474e+07	1.05257e+07	37.04	2.78663e+07	2.96554e+07	21.49	0.38	-1.4	0.00480649	2.32	0.0913261	1.66991	pos		21-Hydroxypregnenolone	M333T464	333.24	463.6	6.52982	C21H32O3	C05485	7357839	7.38672e+06	0.93	3.5588e+06	3.19913e+06	33.38	2.07	1.05	0.0158186	1.8	0.134999	1.67422	pos		6-Keto-prostaglandin F1a	M371T403	371.26	402.5	6.7978	C20H34O6	C05961	8.85675e+06
Yamogenin	M414T494_2	414.32	493.9	16.6538	C27H42O3	C08918	1.67052e+07	1.61006e+07	48.56	9.94158e+07	9.55556e+07	29.26	0.17	-2.57	0.000763565	3.12	0.0401946	1.78489	pos		(5Z,9E,14Z)-(8xi,11R,12S)-11,12-epoxy-8-hydroxyicosa-5,9,14-trienoic Acid	M336T450	336.223	449.9	20.5221	C20H32O4	C04849	1.29439e+07	1.31813e+07	18.03	5.37767e+06	5.52193e+06	11.35	2.41	1.27	0.000220812	3.66	0.0185233	1.78164	pos		Di(2-ethylhexyl) adipate	M371T544	371.314	543.8	3.97507	C22H42O4	C14240	493859
Sodium deoxycholate	M414T566	414.32	566	0.207131	C24H39O4. Na	C11171	1.17931e+07	1.03308e+07	31.67	1.82043e+07	1.88827e+07	11.34	0.65	-0.63	0.0242203	1.62	0.18447	1.47956	pos		17a,21-Dihydroxy-5b-pregnane-3,11,20-trione	M345T479	345.205	478.7	7.92	C21H30O5	C05469	1.1174e+07	1.17545e+07	13.8	8.34296e+06	8.26316e+06	13.33	1.34	0.42	0.0265869	1.58	0.173692	1.42213	pos		Estradiol benzoate	M376T306	376.211	306.3	10.8536	C25H28O3	C13444	2.9536e+07
Betulin	M425T635	425.378	634.8	1.17543	C30H50O2	C08618	2.00187e+07	2.04934e+07	30.84	3.24615e+07	3.16611e+07	8.89	0.62	-0.7	0.0203781	1.69	0.170822	1.51325	pos		Cortexolone	M346T501	346.332	501.4	0.576471	C21H30O4	C05488	2.83732e+07	2.90726e+07	12.91	3.98923e+07	3.98009e+07	4.92	0.71	-0.49	0.0028201	2.55	0.061597	1.66877	pos		Resolvin D1	M376T420	376.233	419.7	20.7323	C22H32O5	C18178	2.59556e+07
Isovitexin	M433T279_2	433.111	278.9	5.4859	C21H20O10	C01714	2.22387e+08	2.21005e+08	5.49	1.76813e+08	1.85427e+08	14.56	1.26	0.33	0.0289401	1.54	0.198383	1.45529	pos		Prostaglandin I2	M352T495	352.252	495.3	10.8519	C20H32O5	C01312	3.4606e+08	3.47563e+08	8.4	2.24455e+08	2.20788e+08	9.48	1.54	0.62	0.00047428	3.32	0.0265795	1.76054	pos		Cortisol 21-acetate	M405T388	405.224	387.8	0.98455	C23H32O6	C02821	1.16656e+07
Testosterone glucuronide	M447T284_1	447.225	284.4	19.6005	C25H36O8	C11134	5.73494e+08	5.58269e+08	16.59	3.42672e+08	3.66628e+08	16.72	1.67	0.74	0.00557416	2.25	0.0981671	1.65619	pos		S-Adenosylmethioninamine	M355T104	355.149	104.4	3.57146	C14H23N6O3S	C01137	3.87407e+07	3.88249e+07	0.83	2.94552e+07	2.77139e+07	18.43	1.32	0.4	0.0474941	1.32	0.22681	1.49882	pos		4-Methylamino-4-de(dimethylamino)anhydrotetracycline	M413T211	413.141	210.8	15.7912	C21H20N2O7	C21436	7.77442e+06
Tobramycin	M450T489_2	450.26	489.3	18.5093	C18H37N5O9	C00397	3.6736e+07	3.73117e+07	23.48	6.86116e+07	6.27399e+07	22.95	0.54	-0.9	0.00785495	2.1	0.113801	1.6246	pos		Chlorogenic acid	M355T228	355.103	228.1	0.0113547	C16H18O9	C00852	3.05027e+07	3.05697e+07	18.73	2.7825e+06	2.7677e+06	15.47	10.96	3.45	1.17085e-06	5.93	0.00184884	1.84409	pos		Yamogenin	M414T494_2	414.32	493.9	16.6538	C27H42O3	C08918	1.27697e+08
T2 Toxin	M467T448	467.229	447.9	3.47581	C24H34O9	C09738	2.61695e+07	2.34333e+07	43.61	4.70853e+07	4.55354e+07	12.56	0.56	-0.85	0.0241958	1.62	0.184416	1.48763	pos		Delta9-Tetrahydrocannabinolate	M358T392	358.222	392	20.3789	C22H30O4	C21903	3.86903e+07	3.72248e+07	10.4	5.44833e+07	5.62868e+07	22.24	0.71	-0.49	0.0466318	1.33	0.224885	1.31574	pos		Deoxycholic acid glycine conjugate	M432T508	432.311	507.9	9.56266	C26H43NO5	C05464	7.8016e+06
20-Hydroxyecdysone	M480T522	480.307	522.2	3.7476	C27H44O7	C02633	3.93228e+06	2.84112e+06	85.3	1.30277e+07	1.1875e+07	26.91	0.3	-1.73	0.0153262	1.81	0.151965	1.54896	pos		GMP	M364T588	364.341	588.3	4.01571	C10H14N5O8P	C00144	1.427e+07	1.28284e+07	28.64	6.10457e+06	5.35156e+06	64.41	2.34	1.23	0.0342693	1.47	0.195355	1.38573	pos		Isovitexin	M433T279_2	433.111	278.9	5.4859	C21H20O10	C01714	1.22739e+08
Asiatic acid	M489T567_1	489.351	566.8	12.2121	C30H48O5	C08617	1.80459e+07	1.54197e+07	34.68	1.01228e+07	1.02923e+07	19.76	1.78	0.83	0.0237444	1.62	0.181914	1.47981	pos		Tetrahydrocortisone	M365T438_2	365.231	438.1	2.39847	C21H32O5	C05470	2.2773e+07	1.71898e+07	59.52	5.22915e+07	5.3435e+07	5.74	0.44	-1.2	0.0332151	1.48	0.192164	1.54454	pos		Phlorizin chalcone	M435T322	435.162	322.4	6.73106	C21H22O10	C16406	4.10542e+07
Cellotriose	M505T256	505.19	256.2	27.5627	C18H32O16	C06219	7.89227e+06	7.80781e+06	34.7	1.80654e+07	1.80442e+07	13.65	0.44	-1.19	0.00441133	2.36	0.0880136	1.68241	pos		Dihydrocortisol	M365T449_3	365.232	449.3	0.337389	C21H32O5	C05471	8.62887e+07	8.57835e+07	25.02	2.01819e+08	2.0009e+08	5.64	0.43	-1.23	0.00515292	2.29	0.0800491	1.74462	pos		Polhovolide	M436T296	436.215	296.4	12.3794	C23H32O8	C09532	1.08188e+08
6,8a-Seco-6,8a-deoxy-5-oxoavermectin ''1b'' aglycone	M537T296_2	537.331	295.9	26.4902	C33H46O7	C11961	9.78752e+07	9.61369e+07	10.92	1.56254e+08	1.59889e+08	25.15	0.63	-0.67	0.0197047	1.71	0.168981	1.50867	pos		N-Acetylbialaphos	M366T452	366.148	451.8	5.6867	C13H24N3O7P	C17951	1.7459e+07	1.70847e+07	14.71	1.27939e+07	1.262e+07	6.44	1.36	0.45	0.00864183	2.06	0.100413	1.57437	pos		(24R)-24-Methylcycloarta-25-en-3-beta-ol	M441T647	441.375	647.2	4.94553	C31H52O	C11513	2.78036e+06
Rhodoxanthin	M563T521	563.397	520.6	15.3074	C40H50O2	C08610	1.85794e+08	1.87458e+08	8.63	6.87427e+07	6.99658e+07	53.83	2.7	1.43	0.0307552	1.51	0.204304	1.60363	pos		Ethynodiol Diacetate	M367T339_1	367.225	338.7	3.36841	C24H32O4	C12724	3.15823e+08	3.22098e+08	12.37	1.98207e+08	2.01521e+08	10.53	1.59	0.67	0.0014527	2.84	0.0442133	1.7052	pos		Orientin	M449T262_2	449.106	262	4.62252	C21H20O11	C10114	8.54023e+08
Isovitexin 2''-O-beta-D-glucoside	M594T275_1	594.148	275.5	17.3354	C27H30O15	C04199	5.61526e+06	4.37709e+06	60.55	1.55576e+07	1.60096e+07	21.52	0.36	-1.47	0.00876205	2.06	0.118314	1.62018	pos		1-O-Sinapoyl-beta-D-glucose	M369T308_1	369.116	308.1	6.86509	C17H22O10	C01175	6.84773e+06	6.35518e+06	61.43	7.47334e+07	7.44359e+07	23.59	0.09	-3.45	0.000486911	3.31	0.0269095	1.75346	pos		3,4-Dihydrospheroidene	M571T649_2	571.44	649.5	7.01235	C41H62O	C15895	1.7042e+08
Creatinine	M113T69	112.987	69.2	20.3075	C4H7N3O	C00791	8.23099e+07	8.1056e+07	23.69	1.37599e+08	1.3865e+08	17.51	0.6	-0.74	0.0128797	1.89	0.14137	1.56834	neg		6-Keto-prostaglandin F1a	M371T403	371.26	402.5	6.7978	C20H34O6	C05961	3.16196e+07	2.97358e+07	36.14	1.03338e+07	9.33691e+06	41.35	3.06	1.61	0.00554111	2.26	0.0825447	1.61125	pos		Astaxanthin	M597T508	597.4	508.5	10.4185	C40H52O4	C08580	2.00779e+07
alpha-Ketoisovaleric acid	M115T73_2	115.04	73	1.14642	C5H8O3	C00141	2.08376e+07	2.04572e+07	15.57	2.56782e+07	2.63223e+07	6.76	0.81	-0.3	0.043301	1.36	0.23537	1.37765	neg		Di(2-ethylhexyl) adipate	M371T544	371.314	543.8	3.97507	C22H42O4	C14240	201161	196229	31.84	77947.8	69712.7	35.05	2.58	1.37	0.00606934	2.22	0.0857407	1.61023	pos		L-Serine	M104T50	104.035	50	0	C3H7NO3	C00065	3.54814e+07
Guanidoacetic acid	M117T492	116.929	492	12.0645	C3H7N3O2	C00581	1.55136e+07	1.78768e+07	45.66	3.73586e+06	3.78141e+06	5.16	4.15	2.05	0.0273608	1.56	0.192971	1.62808	neg		Estradiol benzoate	M376T306	376.211	306.3	10.8536	C25H28O3	C13444	2.30107e+07	2.3597e+07	16.39	1.10098e+07	1.04731e+07	39.11	2.09	1.06	0.0110531	1.96	0.113448	1.55553	pos		1,3-Benzenediol	M109T238	109.03	237.6	1.61424	C6H6O2	C01751	1.50586e+07
3-Methylthiopropionic acid	M119T82	119.05	82.4	0.254496	C4H8O2S	C08276	7.97724e+06	7.50417e+06	20.44	5.56113e+06	5.52546e+06	15.14	1.43	0.52	0.027552	1.56	0.193194	1.45601	neg		Aurachin B	M380T217	380.264	217.3	0.497986	C25H33NO2	C21140	1.68025e+07	1.55068e+07	23.9	7.84951e+06	7.89566e+06	37.64	2.14	1.1	0.014673	1.83	0.12978	1.51262	pos		Creatinine	M113T69	112.987	69.2	20.3075	C4H7N3O	C00791	1.01122e+08
Citramalic acid	M129T86	129.018	85.8	2.40276	C5H8O5	C00815	3.83234e+07	3.99164e+07	8.93	1.04968e+08	1.08998e+08	16.77	0.37	-1.45	5.94412e-05	4.23	0.0125085	1.85364	neg		S-Adenosylhomocysteine	M384T650	384.347	649.8	0.12818	C14H20N6O5S	C00021	1.28251e+07	8.74116e+06	70.94	2.61322e+07	2.67224e+07	19.72	0.49	-1.03	0.0345188	1.46	0.195862	1.39617	pos		L-Norvaline	M116T55	116.072	55.5	1.5163	C5H11NO2	C01826	5.82565e+07
L-Ribulose	M131T52	131.035	52.3	6.02891	C5H10O5	C00310	2.09313e+08	2.10786e+08	6.37	1.64213e+08	1.62533e+08	4.36	1.27	0.35	0.000784912	3.11	0.0390339	1.7764	neg		Cortisol 21-acetate	M405T388	405.224	387.8	0.98455	C23H32O6	C02821	1.65751e+07	1.68054e+07	15.87	1.19787e+07	1.23016e+07	16.08	1.38	0.47	0.0310045	1.51	0.186699	1.40883	pos		Citramalic acid	M129T86	129.018	85.8	2.40276	C5H8O5	C00815	3.85706e+07
L-Aspartic acid	M132T48	132.03	47.6	1.33303	C4H7NO4	C00049	4.94069e+07	4.7926e+07	12.27	1.10576e+08	1.091e+08	10.58	0.45	-1.16	5.18441e-05	4.29	0.0119488	1.85702	neg		Licoricidin	M407T494	407.219	493.9	4.25815	C26H32O5	C16986	3.12838e+07	3.15234e+07	6.72	2.12191e+07	2.1175e+07	15.28	1.47	0.56	0.00332661	2.48	0.0665422	1.64734	pos		L-Aspartic acid	M132T48	132.03	47.6	1.33303	C4H7NO4	C00049	9.62193e+07
Nicotine	M161T669	160.936	669.4	7.52968	C10H14N2	C00745	3.86588e+07	3.66914e+07	22.62	5.09979e+07	5.14086e+07	7.21	0.76	-0.4	0.0424284	1.37	0.233489	1.38451	neg		Yamogenin	M414T494_2	414.32	493.9	16.6538	C27H42O3	C08918	5.63746e+08	4.95153e+08	26.98	3.35926e+08	3.36509e+08	13.48	1.68	0.75	0.01144	1.94	0.115297	1.5433	pos		Phenyl acetate	M135T671	134.895	671.4	11.1547	C8H8O2	C00548	2.62715e+08
Isoeugenol	M163T285	163.077	285.1	1.83962	C10H12O2	C10469	2.81057e+07	2.89241e+07	10.24	2.36056e+07	2.36541e+07	6.56	1.19	0.25	0.0333821	1.48	0.20949	1.43034	neg		Sodium deoxycholate	M414T566	414.32	566	0.207131	C24H39O4. Na	C11171	8.36377e+06	8.44293e+06	25.14	1.38318e+07	1.32679e+07	19.59	0.6	-0.73	0.0182241	1.74	0.14397	1.46895	pos		4-Nitrophenol	M138T337	138.02	336.8	0.724534	C6H5NO3	C00870	1.50856e+08
4-Hydroxycinnamic acid	M163T413	163.04	413.3	0.147203	C9H8O3	C00811	1.35553e+08	1.39649e+08	31.81	3.05397e+08	3.11839e+08	17.2	0.44	-1.17	0.00542583	2.27	0.0967925	1.64637	neg		Vitexin	M415T315	415.101	315.3	7.30906	C21H20O10	C01460	2.76089e+06	2.80442e+06	38.5	1.10328e+06	1.19808e+06	24.04	2.5	1.32	0.0110395	1.96	0.113448	1.53954	pos		cis,cis-Muconate	M141T43	141.019	43	0.170189	C6H6O4	C02480	1.25161e+06
Vanylglycol	M165T82	165.056	81.5	4.1804	C9H12O4	C05594	1.07454e+07	1.06685e+07	5.99	8.21415e+06	8.17127e+06	2.73	1.31	0.39	0.000177497	3.75	0.0205769	1.83054	neg		Flavonol 7-O-beta-D-glucoside	M417T351	417.152	350.7	4.79905	C21H20O9	C15580	1.71229e+07	1.62679e+07	45.55	4.22833e+07	4.04755e+07	32.06	0.4	-1.3	0.0160581	1.79	0.136025	1.50367	pos		D-Xylose	M149T50	149.045	49.6	1.5029	C5H10O5	C00181	1.09015e+09
3,4-Dihydroxybenzeneacetic acid	M168T80	168.042	79.9	2.97545	C8H8O4	C01161	1.42363e+07	1.29326e+07	30.71	2.90543e+07	3.02415e+07	30.59	0.49	-1.03	0.018967	1.72	0.165257	1.51099	neg		Paspalicine	M417T522_2	417.239	521.6	2.85069	C27H31NO3	C20553	5.6885e+08	5.43878e+08	35.08	2.35861e+08	2.53405e+08	30.52	2.41	1.27	0.0122959	1.91	0.119533	1.53562	pos		L-(+)-Tartaric acid	M150T186	150.02	185.9	22.4109	C4H6O6	D00679	5.34853e+06
Shikimic acid	M173T219	173.046	219	2.17283	C7H10O5	C00493	1.57406e+07	1.52582e+07	19.75	3.44197e+07	3.60456e+07	16.65	0.46	-1.13	0.00101254	2.99	0.0420959	1.76638	neg		Mifepristone	M429T504	429.261	503.6	0.113064	C29H35NO2	C07652	4.24807e+06	3.84523e+06	73.03	1.17468e+07	1.14521e+07	31.51	0.36	-1.47	0.0376644	1.42	0.203803	1.37354	pos		2-Pyrocatechuic acid	M153T238	153.02	237.6	2.4572	C7H6O4	C00196	9.02411e+08
Guanidinosuccinic acid	M175T64	174.956	63.8	6.7129	C5H9N3O4	C03139	1.23739e+08	1.23352e+08	5.96	5.14143e+08	4.95199e+08	22.11	0.24	-2.05	1.56711e-05	4.8	0.00753966	1.87286	neg		Hecogenin	M431T455	431.313	455.1	0.876739	C27H42O4	C08902	4.90648e+06	4.46019e+06	25.64	1.18388e+06	872734	67.4	4.14	2.05	0.00273751	2.56	0.0608996	1.67181	pos		Nicotine	M161T669	160.936	669.4	7.52968	C10H14N2	C00745	9.87229e+07
Levonordefrin	M182T221	182.082	220.5	0.549202	C9H13NO3	C11768	5.27368e+06	4.9338e+06	18.63	2.53509e+06	2.51788e+06	31.46	2.08	1.06	0.00636785	2.2	0.103078	1.63765	neg		Cathasterone	M433T647	433.366	647.5	3.17513	C28H48O3	C15790	2.74569e+07	2.81452e+07	10.4	3.89735e+07	3.93818e+07	17.16	0.7	-0.51	0.0162459	1.79	0.136667	1.49419	pos		m-Coumaric acid	M163T121	163.041	120.9	3.06672	C9H8O3	C12621	1.07332e+07
N-Acetyl-L-glutamine	M187T413	187.077	413.1	22.2856	C7H12N2O4	D07063	4.58834e+06	4.33882e+06	23.49	1.03377e+07	1.06301e+07	6.66	0.44	-1.17	0.000398541	3.4	0.0292726	1.80462	neg		Polhovolide	M436T296	436.215	296.4	12.3794	C23H32O8	C09532	1.57771e+08	1.62463e+08	15.23	74435096	7.30648e+07	40.56	2.12	1.08	0.013249	1.88	0.124182	1.5316	pos		Isoeugenol	M163T285	163.077	285.1	1.83962	C10H12O2	C10469	3.50865e+07
5-Hydroxyindoleacetic acid	M191T496	191.108	495.6	6.29744	C10H9NO3	C05635	7.37521e+06	7.14255e+06	9.87	4.13557e+06	4.2455e+06	10.86	1.78	0.83	0.000225066	3.65	0.0230544	1.82188	neg		Orientin	M449T262_2	449.106	262	4.62252	C21H20O11	C10114	1.7916e+08	1.15013e+08	75.75	444769593	4.51158e+08	8.67	0.4	-1.31	0.0389729	1.41	0.20692	1.51102	pos		Vanylglycol	M165T82	165.056	81.5	4.1804	C9H12O4	C05594	5.20369e+06
Citric acid	M192T44	192.024	43.5	17.7062	C6H8O7	C00158	9.88931e+08	9.4767e+08	13.21	2.40469e+08	2.55841e+08	36.35	4.11	2.04	0.000451936	3.34	0.0303802	1.79632	neg		Retinoyl b-glucuronide	M476T457_1	476.273	457.2	5.32135	C26H36O8	C11061	1.07896e+08	9.41346e+07	41.33	3.7896e+07	3.7739e+07	27.8	2.85	1.51	0.00501643	2.3	0.0791658	1.61348	pos		L-4-Hydroxyphenylglycine	M166T414	166.051	414.3	1.66214	C8H9NO3	C12323	5.89118e+06
Isoferulic acid	M193T128	193.052	127.9	8.636	C10H10O4	C10470	1.37445e+07	1.36257e+07	11.42	1.1029e+07	1.12328e+07	8.04	1.25	0.32	0.0211472	1.67	0.172431	1.49559	neg		Asiatic acid	M489T567_1	489.351	566.8	12.2121	C30H48O5	C08617	2.20684e+07	2.29527e+07	34.98	8.4832e+06	8.36789e+06	22.62	2.6	1.38	0.00725001	2.14	0.0927621	1.58602	pos		Homogentisic acid	M167T121	167.035	120.9	0	C8H8O4	C00544	2.92505e+07
trans-Ferulic acid	M193T97	193.05	96.6	1.67832	C10H10O4	C01494	6.30769e+07	7.07277e+07	30.02	2.19605e+07	1.96051e+07	28.66	2.87	1.52	0.00362377	2.44	0.0800117	1.69075	neg		Mupirocin	M501T554	501.321	554	29.522	C26H44O9	C11758	6.57402e+06	4.63128e+06	69.67	2.6467e+06	2.61593e+06	17.48	2.48	1.31	0.043963	1.36	0.217698	1.34581	pos		3,4-Dihydroxybenzeneacetic acid	M168T80	168.042	79.9	2.97545	C8H8O4	C01161	3.31636e+07
N-Acetyl-D-glucosamine	M221T519	221.155	519.3	3.17566	C8H15NO6	C00140	6.81246e+06	6.9536e+06	6.64	5.52146e+06	5.50716e+06	5.58	1.23	0.3	0.00315452	2.5	0.0748426	1.69404	neg		Spheroidene	M551T628	551.465	628.5	15.1127	C41H60O	C15900	2.15751e+06	2.25564e+06	61.21	8.01675e+06	7.62288e+06	26.87	0.27	-1.89	0.0177445	1.75	0.142196	1.48931	pos		DL-Glycerol 1-phosphate	M171T47_1	171.006	46.9	0.444428	C3H9O6P	C03189	7.03575e+07
Thiopental	M241T170	241.108	170	26.8593	C11H18N2O2S	C07521	3.40744e+08	339776503	7.4	2.4015e+08	2.43704e+08	6.54	1.42	0.5	0.000412117	3.38	0.0298492	1.8025	neg		3,4-Dehydrorhodopin	M553T495_3	553.433	494.8	13.3275	C40H56O	C15874	1.29351e+08	1.19629e+08	40.52	4.87071e+08	4.82188e+08	64.59	0.27	-1.91	0.0460014	1.34	0.223262	1.33846	pos		Isoferulic acid	M193T128	193.052	127.9	8.636	C10H10O4	C10470	1.51319e+07
Gemfibrozil	M249T520	249.15	519.8	1.50913	C15H22O3	C07020	3.63333e+06	3.16822e+06	37.83	1.0855e+07	7.61413e+06	73.59	0.33	-1.58	0.0339715	1.47	0.211408	1.41874	neg		beta-Cryptoxanthin	M553T567_2	553.429	567.4	19.8327	C40H56O	C08591	8.28308e+07	8.42963e+07	53.24	4.43707e+08	4.58988e+08	61.52	0.19	-2.42	0.0177327	1.75	0.142196	1.49292	pos		Clavulanate	M198T47	198.041	46.7	0	C8H9NO5	C06662	2.48156e+07
Genistein	M270T121	270.045	121.4	29.995	C15H10O5	C06563	1.16684e+07	1.16269e+07	7.05	9.09191e+06	9.08464e+06	14.64	1.28	0.36	0.0202266	1.69	0.16996	1.49849	neg		3,4-Dihydrospheroidene	M571T649_2	571.44	649.5	7.01235	C41H62O	C15895	3.01208e+08	2.91298e+08	14.2	1.90537e+08	1.80478e+08	35.57	1.58	0.66	0.0396519	1.4	0.208437	1.36286	pos		3-Oxalomalate	M205T414	205.014	413.9	4.72648	C6H6O8	C01990	9.81068e+06
Phloretin	M273T368	273.077	368	1.7431	C15H14O5	C00774	1.31206e+07	1.33285e+07	7.64	1.61312e+07	1.58048e+07	8.76	0.81	-0.3	0.0120225	1.92	0.138134	1.57189	neg		All-trans-hexaprenyl diphosphate	M587T520_1	587.336	520.1	16.8969	C30H52O7P2	C01230	1.0808e+07	1.12007e+07	19.95	6.97179e+06	6.36125e+06	28.26	1.55	0.63	0.0378502	1.42	0.204108	1.37721	pos		6-Acetyl-D-glucose	M221T267	221.067	267.5	1.70084	C8H14O7	C02655	1.08367e+07
Guanosine	M282T73	282.084	72.9	1.44271	C10H13N5O5	C00387	2.74768e+08	2.60651e+08	22.47	1.70815e+08	1.78462e+08	18.17	1.61	0.69	0.0172958	1.76	0.159679	1.52053	neg		L-Serine	M104T50	104.035	50	0	C3H7NO3	C00065	2.86769e+07	2.88686e+07	13.56	1.24859e+07	1.21578e+07	10.31	2.3	1.2	6.8163e-05	4.17	0.0069822	1.75282	neg		Myristic acid	M227T588	227.202	588.4	0.545771	C14H28O2	C06424	2.33581e+07
Taxifolin	M285T348	285.04	348.2	1.0174	C15H12O7	C01617	1.80451e+08	1.81782e+08	4.74	3.04158e+08	2.94678e+08	18.59	0.59	-0.75	0.00158479	2.8	0.054112	1.73976	neg		1,3-Benzenediol	M109T238	109.03	237.6	1.61424	C6H6O2	C01751	1.6449e+07	1.57116e+07	10.78	8.24575e+06	8.37337e+06	6.25	1.99	1	2.78308e-05	4.56	0.00451312	1.76733	neg		5,7-Dihydroxyflavone	M253T429	253.05	428.7	0.000868313	C15H10O4	C10028	3.2512e+06
Melibiitol	M325T55	325.114	54.7	1.81475	C12H24O11	C05399	1.13595e+08	1.20002e+08	24.54	2.66746e+07	2.50155e+07	15.6	4.26	2.09	8.721e-05	4.06	0.0151504	1.84528	neg		Creatinine	M113T69	112.987	69.2	20.3075	C4H7N3O	C00791	9.81115e+07	9.95661e+07	5.47	7.96899e+07	7.86539e+07	12.95	1.23	0.3	0.0227352	1.64	0.134915	1.40666	neg		Palmitic acid	M255T559	255.234	558.9	4.21574	C16H32O2	C00249	2.03577e+08
Prostaglandin F1a	M337T515	337.238	514.9	0.5634	C20H36O5	C06475	1.67682e+07	1.67518e+07	9.82	4.83288e+06	5.55177e+06	35.47	3.47	1.79	0.00882051	2.05	0.119145	1.74745	neg		Fumaric acid	M115T47	115.004	46.5	1.53038	C4H4O4	C00122	1.67087e+08	1.67204e+08	2.48	1.96541e+08	1.99448e+08	6.66	0.85	-0.23	0.00440276	2.36	0.0598998	1.58975	neg		Glycitein	M283T434	283.06	433.8	2.47297	C16H12O5	C14536	6.38495e+07
Neochlorogenic acid	M353T114_1	353.088	114.3	0.351188	C16H18O9	C17147	7.01423e+07	6.40213e+07	34.25	2.33567e+07	2.24155e+07	66.27	3	1.59	0.0216114	1.67	0.173897	1.48879	neg		alpha-Ketoisovaleric acid	M115T73_2	115.04	73	1.14642	C5H8O3	C00141	1.87792e+07	1.78912e+07	17.81	2.56324e+07	2.71589e+07	16.21	0.73	-0.45	0.0450314	1.35	0.191648	1.29694	neg		6beta-Hydroxy-17beta-estradiol	M287T405	287.165	405	1.12827	C18H24O3	C03935	1.37255e+07
Trioxilin A3	M353T510	353.233	510.2	0.917241	C20H34O5	C14809	8.97331e+06	8.64835e+06	19.43	5.90123e+06	5.74238e+06	18.86	1.52	0.6	0.0206789	1.68	0.170868	1.5015	neg		Betaine	M117T689	116.928	689.2	3.74012	C5H11NO2	C00719	1.33038e+10	1.38533e+10	9.79	1.03175e+10	1.00877e+10	19.05	1.29	0.37	0.0493454	1.31	0.201764	1.27	neg		2-Hydroxyestradiol	M287T427	287.165	426.7	0.780039	C18H24O3	C05301	3.76166e+06
Geniposidic acid	M355T262	355.103	262.5	1.37988	C16H22O10	C11673	2.53467e+07	2.31256e+07	42.26	4.86187e+07	5.05995e+07	15.46	0.52	-0.94	0.0197214	1.71	0.167901	1.51268	neg		Phenyl acetate	M135T671	134.895	671.4	11.1547	C8H8O2	C00548	3.72754e+08	3.80556e+08	17.05	2.06721e+08	1.99669e+08	14.6	1.8	0.85	0.00208205	2.68	0.0407543	1.62665	neg		p-Coumaroyl quinic acid	M337T188_2	337.092	187.8	3.03774	C16H18O8	C12208	7.65748e+07
1-O-Feruloyl-beta-D-glucose	M355T73_1	355.101	72.8	5.98136	C16H20O9	C17759	7.15705e+06	7.25687e+06	9.58	4.86688e+06	4.97206e+06	6.7	1.47	0.56	0.000678328	3.17	0.0369928	1.78166	neg		D-Xylose	M149T50	149.045	49.6	1.5029	C5H10O5	C00181	1.60433e+08	1.72894e+08	19.55	6.84039e+08	6.87055e+08	17.93	0.23	-2.09	4.98044e-05	4.3	0.00602633	1.75361	neg		Fructose 1,6-bisphosphate	M340T492	340.202	491.5	24.4668	C6H14O12P2	C00354	3.30717e+07
																					L-(+)-Tartaric acid	M150T186	150.02	185.9	22.4109	C4H6O6	D00679	7.48363e+07	6.60924e+07	36.93	4.24196e+07	4.29929e+07	26.27	1.76	0.82	0.049264	1.31	0.201596	1.28275	neg		Gibberellin A53	M347T477	347.179	476.9	21.0208	C20H28O5	C06094	1.15165e+07
																					Nicotine	M161T669	160.936	669.4	7.52968	C10H14N2	C00745	7.61595e+07	7.31157e+07	11.01	1.18903e+08	1.19207e+08	2.52	0.64	-0.64	0.00241507	2.62	0.0441927	1.73412	neg		dGMP	M347T551	347.171	551.1	1.24749	C10H14N5O7P	C00362	8.30907e+06
																					m-Coumaric acid	M163T121	163.041	120.9	3.06672	C9H8O3	C12621	5.72134e+06	5.99854e+06	12.53	2.75738e+06	2.62409e+06	45.23	2.07	1.05	0.0167568	1.78	0.11611	1.43931	neg		Alpha-Tocotrienol	M423T686_2	423.327	686.1	0.0566938	C29H44O2	C14153	3.42636e+07
																					Phenylpyruvic acid	M163T187	163.041	187.1	2.91952	C9H8O3	C00166	1.55494e+07	1.57531e+07	7.89	8.19884e+06	7.55369e+06	25.62	1.9	0.92	0.00190833	2.72	0.0392468	1.63728	neg		1,2-Bis-O-sinapoyl-beta-D-glucose	M591T261_2	591.182	261.2	17.2133	C28H32O14	C04275	6.27053e+07
																					4-Hydroxycinnamic acid	M163T413	163.04	413.3	0.147203	C9H8O3	C00811	7.66751e+07	7.39036e+07	17.16	1.5212e+08	1.23067e+08	46.92	0.5	-0.99	0.0297387	1.53	0.154644	1.36366	neg		Digoxin	M779T519	779.431	518.6	11.5161	C41H64O14	C06956	1.18565e+07
																					Phthalic acid	M165T545	165.041	545	4.13939	C8H6O4	C01606	4.09021e+08	3.88377e+08	15.77	2.48393e+08	2.63388e+08	32.58	1.65	0.72	0.0339551	1.47	0.16531	1.35453	neg		alpha-Chaconine	M851T557_2	851.495	557	9.16036	C45H73NO14	C10796	3.31839e+06
																					Terephthalate	M165T59	165.02	59.2	2.27852	C8H6O4	C06337	2.27845e+07	2.06418e+07	20.51	4.54402e+07	4.56453e+07	18.38	0.5	-1	0.00197745	2.7	0.0398052	1.64729	neg
																					Vanylglycol	M165T82	165.056	81.5	4.1804	C9H12O4	C05594	8.46727e+06	8.32771e+06	5.88	5.30052e+06	5.14509e+06	13.58	1.6	0.68	0.00059909	3.22	0.0219666	1.68428	neg
																					3,4-Dihydroxybenzeneacetic acid	M168T80	168.042	79.9	2.97545	C8H8O4	C01161	9.9102e+06	9.89363e+06	4.01	1.62572e+07	1.70697e+07	21.44	0.61	-0.71	0.0236304	1.63	0.1373	1.55152	neg
																					Gallic acid	M169T87	169.014	86.8	0.449666	C7H6O5	C01424	1.08024e+07	9.45736e+06	35.93	2.32471e+06	2.38091e+06	17.98	4.65	2.22	0.00019476	3.71	0.0121083	1.72813	neg
																					trans-Aconitic acid	M173T45	173.008	44.6	6.49681	C6H6O6	C02341	6.99188e+09	7.80854e+09	36.69	2.78077e+09	2.2652e+09	45.24	2.51	1.33	0.023744	1.62	0.137631	1.40976	neg
																					2',6'-Dihydroxy-4'-methoxyacetophenone	M181T295	181.051	295.1	0.923498	C9H10O4	C10680	5.06259e+07	5.06467e+07	1.23	3.11391e+07	3.14139e+07	7.72	1.63	0.7	0.00091589	3.04	0.0268019	1.77187	neg
																					Levonordefrin	M182T221	182.082	220.5	0.549202	C9H13NO3	C11768	2.52332e+06	2.52256e+06	18.66	1.58781e+06	1.57336e+06	27.59	1.59	0.67	0.0312009	1.51	0.158153	1.36903	neg
																					N-Acetyl-L-glutamine	M187T413	187.077	413.1	22.2856	C7H12N2O4	D07063	9.76484e+06	9.59018e+06	14.91	1.26927e+07	1.21192e+07	10.68	0.77	-0.38	0.0248315	1.6	0.140937	1.39854	neg
																					Glucaric acid	M191T57_1	191.019	56.9	2.6699	C6H10O8	C00818	1.14713e+08	1.12543e+08	6.81	2.92702e+07	3.0109e+07	72.04	3.92	1.97	0.0324987	1.49	0.161866	1.50637	neg
																					Citric acid	M192T44	192.024	43.5	17.7062	C6H8O7	C00158	6.23389e+08	6.50871e+08	15.17	6.0666e+07	5.74141e+07	37.63	10.28	3.36	2.49818e-05	4.6	0.00424252	1.77393	neg
																					Quinate	M192T48	192.06	48.1	4.12096	C7H12O6	C00296	60989125	6.02736e+07	16.91	3.58034e+07	3.43374e+07	13.89	1.7	0.77	0.00272082	2.57	0.0463281	1.61952	neg
																					trans-Ferulic acid	M193T97	193.05	96.6	1.67832	C10H10O4	C01494	3.86627e+07	3.84269e+07	13.31	2.44952e+07	2.54788e+07	15.46	1.58	0.66	0.00494083	2.31	0.0637696	1.56979	neg
																					Vanillylmandelic acid	M197T170	197.119	169.8	5.08398	C9H10O5	C05584	8.43833e+06	8.56509e+06	26.17	5.11925e+07	5.16805e+07	8.49	0.16	-2.6	1.59955e-05	4.8	0.003519	1.77644	neg
																					Alantolactone	M231T485	231.139	484.9	0	C15H20O2	C09289	3.26634e+07	3.24354e+07	9.96	6.61311e+07	6.25196e+07	21.72	0.49	-1.02	0.000983785	3.01	0.0278859	1.6798	neg
																					Thiopental	M241T170	241.108	170	26.8593	C11H18N2O2S	C07521	1.15742e+09	1.12081e+09	12.32	6.12431e+09	6.0095e+09	5.75	0.19	-2.4	2.58527e-07	6.59	0.000556121	1.80045	neg
																					D-Lombricine	M251T121	251.057	120.6	8.32489	C6H15N4O6P	C01726	2.23089e+07	2.35218e+07	18.18	16137553	1.61814e+07	7.42	1.38	0.47	0.024221	1.62	0.139145	1.39246	neg
																					Glucose 6-phosphate	M259T46_1	259.023	46.4	1.38009	C6H13O9P	C00092	3.49535e+07	3.6107e+07	14.87	2.05174e+07	2.05752e+07	21.08	1.7	0.77	0.00672505	2.17	0.0746542	1.53793	neg
																					2-O-(alpha-D-Mannosyl)-D-glycerate	M267T51	267.072	50.7	1.58759	C9H16O9	C11544	9.04686e+07	7.22915e+07	42.86	1.96226e+08	1.6845e+08	41.52	0.46	-1.12	0.0273618	1.56	0.148444	1.37147	neg
																					Genistein	M270T121	270.045	121.4	29.995	C15H10O5	C06563	1.38236e+07	1.37819e+07	3.92	1.26397e+07	1.27139e+07	5.76	1.09	0.13	0.0421717	1.37	0.184834	1.30365	neg
																					Epiandrosterone	M271T523	271.229	523.1	3.79422	C19H30O2	C07635	2.28955e+07	2.28669e+07	22.92	1.13949e+07	1.01123e+07	34.1	2.01	1.01	0.0102133	1.99	0.0926392	1.51195	neg
																					Phloretin	M273T368	273.077	368	1.7431	C15H14O5	C00774	1.05961e+07	1.05899e+07	9.19	1.25918e+07	1.2751e+07	6.18	0.84	-0.25	0.0206028	1.69	0.127925	1.42565	neg
																					Taxifolin	M285T348	285.04	348.2	1.0174	C15H12O7	C01617	257725595	2.57668e+08	11.91	4.15277e+08	4.12724e+08	9.2	0.62	-0.69	0.000721962	3.14	0.0243082	1.68237	neg
																					6beta-Hydroxy-17beta-estradiol	M287T405	287.165	405	1.12827	C18H24O3	C03935	2.07461e+07	1.9633e+07	15.57	1.43153e+07	1.35269e+07	22.01	1.45	0.54	0.0251172	1.6	0.141821	1.38653	neg
																					2-Hydroxyestradiol	M287T427	287.165	426.7	0.780039	C18H24O3	C05301	1.57826e+07	1.63089e+07	35.29	4.49309e+06	4.10202e+06	22.7	3.51	1.81	0.00124865	2.9	0.0316412	1.6678	neg
																					Nonadecanoic acid	M297T520	297.243	519.8	1.43607	C19H38O2	C16535	1.61429e+07	1.14368e+07	74.59	3.31563e+06	2636443	76.41	4.87	2.28	0.0179746	1.75	0.120245	1.42815	neg
																					EPA (d5)	M301T601	301.217	601	0.0796767	C20H30O2	C06428	7.24609e+06	6.99531e+06	12.74	1.10803e+07	1.13343e+07	5.82	0.65	-0.61	0.000752358	3.12	0.0248986	1.68869	neg
																					p-Coumaroyl quinic acid	M337T188_2	337.092	187.8	3.03774	C16H18O8	C12208	2.4845e+08	2.41031e+08	22.6	1.39568e+08	1.39387e+08	1.86	1.78	0.83	0.0150608	1.82	0.111008	1.62342	neg
																					Gibberellin A53	M347T477	347.179	476.9	21.0208	C20H28O5	C06094	3.83996e+06	3.80529e+06	8.07	9.05011e+06	8.86704e+06	34.56	0.42	-1.24	0.0173488	1.76	0.118504	1.58727	neg
																					Neochlorogenic acid	M353T114_1	353.088	114.3	0.351188	C16H18O9	C17147	8.58367e+07	9.39044e+07	22.74	5.47781e+07	5.08061e+07	17.8	1.57	0.65	0.0300646	1.52	0.155421	1.37724	neg
																					Trioxilin A3	M353T510	353.233	510.2	0.917241	C20H34O5	C14809	7.97511e+06	8.17594e+06	19.54	4.15779e+06	3.84695e+06	22.06	1.92	0.94	0.00438478	2.36	0.0597812	1.59308	neg
																					1-O-Feruloyl-beta-D-glucose	M355T73_1	355.101	72.8	5.98136	C16H20O9	C17759	3.17533e+07	3.04838e+07	17.54	2.03715e+07	2.02221e+07	27.99	1.56	0.64	0.0330385	1.48	0.163253	1.3422	neg
																					Syringin	M371T318	371.135	318.2	0.0646665	C17H24O9	C01533	3.93297e+07	3.90661e+07	23.73	5.86672e+07	5.85767e+07	21.41	0.67	-0.58	0.0475737	1.32	0.197773	1.29057	neg
																					Deoxycorticosterone acetate	M371T536	371.066	535.7	0.138889	C23H32O4	C14554	2.9245e+06	3.07924e+06	58.79	773318	790019	41.9	3.78	1.92	0.0289865	1.54	0.152942	1.36442	neg
																					Chenodeoxycholic acid	M392T412_1	392.21	412.2	14.3035	C24H40O4	C02528	5.06865e+07	5.36478e+07	20.71	3.05271e+07	2.91084e+07	21.66	1.66	0.73	0.0173536	1.76	0.118504	1.44556	neg
																					LysoPA(16_0_0_0)	M409T469_2	409.235	469	1.76915	C19H39O7P	C04036	6.56334e+08	6.54137e+08	5.29	4.63074e+08	4.34115e+08	17.11	1.42	0.5	0.00546563	2.26	0.0675272	1.57186	neg
																					Lamioside	M419T251	419.155	251.1	2.68158	C18H28O11	C11645	3.75749e+07	3.72946e+07	20.38	2.5584e+07	2.7164e+07	20.5	1.47	0.55	0.0447185	1.35	0.191326	1.2984	neg
																					Lamiide	M421T56_2	421.134	56	3.38135	C17H26O12	C11644	6.97695e+07	6.79978e+07	36.64	165323847	1.56901e+08	25.56	0.42	-1.24	0.00790329	2.1	0.0808565	1.52883	neg
																					alpha-Tocopherol	M429T590	429.373	590.3	3.02767	C29H50O2	C02477	1.45503e+07	1.45382e+07	16.05	2.3941e+07	2.2496e+07	28.7	0.61	-0.72	0.025582	1.59	0.143431	1.38504	neg
																					Lusitanicoside	M441T198_3	441.171	198	13.2012	C21H30O10	C10474	1.26629e+06	995024	62.17	3.46041e+06	3.48783e+06	5.06	0.37	-1.45	0.0260253	1.58	0.144383	1.54526	neg
																					Cholesterol sulfate	M465T573	465.305	572.6	1.2379	C27H46O4S	C18043	1.33293e+07	1.3054e+07	37.85	6.14279e+06	5.79727e+06	43.19	2.17	1.12	0.038145	1.42	0.17625	1.34119	neg
																					Digoxin	M779T519	779.431	518.6	11.5161	C41H64O14	C06956	1.5286e+06	1.35222e+06	85.09	63344	63628.9	27.11	24.13	4.59	0.00233485	2.63	0.0434053	1.62613	neg
																					alpha-Chaconine	M851T557_2	851.495	557	9.16036	C45H73NO14	C10796	604689	590113	13.95	2.98414e+06	2.7602e+06	61.55	0.2	-2.3	0.0245726	1.61	0.140126	1.54472	neg
[truncated: 32 more columns]

## Sheet: Supplementary Table S3
Supplementary Table S3. List of differential metabolites detected in PH6WC (6WC), PH4CV (4CV), Zheng58 (Z58) and Chang7-2 (C72) (Ear+/Ear-) at 25 DAT with P < 0.05 and VIP > 1.
name	ID	mz	rt	ppm	formula	KEGG	6WC-Ear-25_Mean	6WC-Ear-25_Median	6WC-Ear-25_RSD	6WC-Ear+25_Mean	6WC-Ear+25_Median	6WC-Ear+25_RSD	FC	log2FC	P.value	-log10(P.value)	FDR	VIP	pos/neg		name	ID	mz	rt	ppm	formula	KEGG	4CV-Ear-25_Mean	4CV-Ear-25_Median	4CV-Ear-25_RSD	4CV-Ear+25_Mean	4CV-Ear+25_Median	4CV-Ear+25_RSD	FC	log2FC	P.value	-log10(P.value)	FDR	VIP	pos/neg		name	ID	mz	rt	ppm	formula	KEGG	Z58-Ear-25_Mean
Acetoacetic acid	M103T261_1	103.039	260.7	0.232922	C4H6O3	C00164	3.34485e+07	3.30067e+07	5.67	2.52087e+07	2.40577e+07	19.81	1.33	0.41	0.0261102	1.58	0.333457	1.49915	pos		N-Methyl-2-pyrrolidinone	M100T108	100.076	107.9	0.759426	C5H9NO	C11118	2.63671e+07	2.63332e+07	1.38	3.22306e+07	3.22158e+07	0.91	0.82	-0.29	3.22287e-07	6.49	7.04849e-05	1.46428	pos		N-Methyl-2-pyrrolidinone	M100T108	100.076	107.9	0.759426	C5H9NO	C11118	2.69169e+07
Benzaldehyde	M107T314	107.049	313.9	0.224196	C7H6O	C00261	3.51402e+07	3.4612e+07	4.89	3.79643e+07	3.78046e+07	3.95	0.93	-0.11	0.0467091	1.33	0.334308	1.31296	pos		Triethylamine	M101T54	101.06	54.4	2.18944	C6H15N	C14691	1.1556e+07	1.15383e+07	15.94	1.90302e+07	1.75841e+07	23.42	0.61	-0.72	0.0110932	1.95	0.0360428	1.21967	pos		1-Aminocyclopropanecarboxylic acid	M102T52	102.055	52.1	0.734538	C4H7NO2	C01234	2.01641e+08
Uracil	M113T74	113.034	73.8	4.21112	C4H4N2O2	C00106	5.78255e+07	5.8097e+07	14.75	9.99796e+07	1.08852e+08	28.05	0.58	-0.79	0.0270824	1.57	0.333457	1.51334	pos		1-Aminocyclopropanecarboxylic acid	M102T52	102.055	52.1	0.734538	C4H7NO2	C01234	1.99084e+08	1.96802e+08	3.55	2.44723e+08	2.43876e+08	2.1	0.81	-0.3	5.35203e-05	4.27	0.000892404	1.42986	pos		Catechol	M110T635	110.02	635	3.39214	C6H6O2	C00090	3.26781e+08
5-Aminopentanoic acid	M118T220	118.087	219.5	0.179923	C5H11NO2	C00431	61060110	6.09748e+07	14.53	4.28862e+07	4.3075e+07	18.28	1.42	0.51	0.0230915	1.64	0.333457	1.57913	pos		Choline	M104T526	104.107	525.6	0.960551	C5H14NO	C00114	1.39026e+08	1.3994e+08	23.84	3.87527e+07	3.80751e+07	18.49	3.59	1.84	0.000176078	3.75	0.0019256	1.40998	pos		L-Threonine	M120T52	120.065	52.2	2.29875	C4H9NO3	C00188	2.95533e+08
L-Threonine	M120T52	120.065	52.2	2.29875	C4H9NO3	C00188	8.5185e+06	8.95273e+06	13.99	1.28248e+08	1.55152e+08	60.65	0.07	-3.91	0.0289067	1.54	0.333457	1.64973	pos		Catechol	M110T635	110.02	635	3.39214	C6H6O2	C00090	314936331	3.14526e+08	0.56	3.86884e+08	3.84731e+08	1.73	0.81	-0.3	4.78945e-07	6.32	7.79216e-05	1.46306	pos		cis-4-Hydroxy-D-proline	M132T33	131.973	32.7	7.19824	C5H9NO3	C03440	2.31898e+07
Pipecolic acid	M130T72	130.086	72.2	2.12167	C6H11NO2	C00408	2.17008e+09	2.05672e+09	13.9	1.51701e+09	1.37448e+09	23.34	1.43	0.52	0.0258931	1.59	0.333457	1.50922	pos		Hydroquinone	M111T599	111.021	598.9	1.32614	C6H6O2	C00530	5.75544e+07	5.74738e+07	0.7	7.1334e+07	7.10015e+07	1.6	0.81	-0.31	2.92462e-07	6.53	6.71013e-05	1.4643	pos		Urocanic acid	M139T78	139.003	78.2	28.6035	C6H6N2O2	C00785	7.41054e+06
trans-Cinnamate	M131T420	131.049	420.2	0.0432209	C9H8O2	C00423	1.69201e+06	1.89121e+06	44.88	3.69702e+06	3.83306e+06	18.25	0.46	-1.13	0.0340155	1.47	0.333457	1.48732	pos		2-Heptanone	M114T209	114.091	209	3.01765	C7H14O	C08380	2.0184e+07	1.93453e+07	27.63	5.40476e+07	5.90351e+07	24.32	0.37	-1.42	0.00232281	2.63	0.0114959	1.32362	pos		Acetylphosphate	M140T36	139.983	35.7	2.92111	C2H5O5P	C00227	1.20287e+07
Leucine	M132T158	132.101	158	8.1453	C6H13NO2	C16439	2.57442e+07	2.56371e+07	45.29	9.05797e+06	7.28142e+06	76.65	2.84	1.51	0.0426338	1.37	0.333457	1.40147	pos		L-Proline	M116T127	116.071	126.8	0.206771	C5H9NO2	C00148	6.28188e+07	73835475	42.71	1.55103e+08	1.39427e+08	35.63	0.41	-1.3	0.0313077	1.5	0.0780337	1.1054	pos		(2R,5S)-2,5-Diaminohexanoate	M146T170	146.118	170.2	1.73323	C6H14N2O2	C05161	1.16272e+07
L-Asparagine	M133T52	133.06	51.8	2.67622	C4H8N2O3	C00152	1.14864e+08	1.12642e+08	19.68	1.57243e+08	1.60848e+08	6	0.73	-0.45	0.0189216	1.72	0.333457	1.49176	pos		Phenylacetic acid	M119T418	119.085	418.3	0.675826	C8H8O2	C07086	3.41624e+07	3.44744e+07	5.67	4.86928e+07	4.9863e+07	9.13	0.7	-0.51	0.000669514	3.17	0.00477356	1.3762	pos		Nornicotine	M149T105	149.06	105	0.312506	C9H12N2	C06524	1.50453e+07
(R)-mandelic Acid	M135T209	135.044	209.3	3.70249	C8H8O3	C01983	5.49316e+07	5.42553e+07	5.72	6.46111e+07	6.47395e+07	8.59	0.85	-0.23	0.0209226	1.68	0.333457	1.53133	pos		Niacinamide	M123T54	123.055	54.4	0.812642	C6H6N2O	C00153	8.96137e+06	9.10449e+06	5.57	3.02051e+07	3.02278e+07	11.67	0.3	-1.75	1.56893e-06	5.8	0.000132307	1.45906	pos		Norepinephrine	M152T73	152.07	73.3	25.212	C8H11NO3	C00547	2.72379e+07
Perillyl alcohol	M135T276	135.117	275.5	4.4406	C10H16O	C02452	1.08203e+08	1.08456e+08	18.68	1.92667e+08	1.97802e+08	10.82	0.56	-0.83	0.00184821	2.73	0.30252	1.73467	pos		5-Methylcytosine	M126T74	126.066	73.7	0.190376	C5H7N3O	C02376	2.00142e+07	1.98989e+07	15.14	1.16605e+07	1.02258e+07	27.98	1.72	0.78	0.00905919	2.04	0.0310968	1.23773	pos		D-Xylitol	M153T251	153.127	251.4	2.22079	C5H12O5	C00379	1.13122e+08
Adenine	M136T73	136.062	72.8	1.29353	C5H5N5	C00147	1.64478e+09	1.64295e+09	7.85	1.36877e+09	1.38332e+09	10.45	1.2	0.27	0.0307122	1.51	0.333457	1.43386	pos		1,2,3-Trihydroxybenzene	M127T87	127.039	87	0.976077	C6H6O3	C01108	5.06233e+07	5.04408e+07	2	2.03157e+08	2.02606e+08	4.67	0.25	-2	2.46354e-09	8.61	2.13965e-05	1.46951	pos		1,2-Epoxy-p-menth-8-ene	M153T275	153.127	275.3	0	C10H16O	C07271	8.63935e+07
Tyramine	M138T56	138.091	55.9	0.724159	C8H11NO	C00483	1.50235e+08	1.63873e+08	31.12	7.32908e+07	6.8095e+07	27.68	2.05	1.04	0.0213532	1.67	0.333457	1.53521	pos		Mesaconate	M130T45	130.017	44.8	0.000563327	C5H6O4	C01732	7.83127e+08	7.82886e+08	26.95	1.60942e+08	1.55872e+08	10.45	4.87	2.28	4.11473e-05	4.39	0.000769228	1.43419	pos		3-Indoleacetonitrile	M156T146	156.065	146	22.4265	C10H8N2	C02938	9.1859e+06
Tryptophanol	M144T233	144.081	232.7	29.3863	C10H11NO	C00955	3.23474e+08	3.1094e+08	9.69	2.28013e+08	2.03772e+08	22.86	1.42	0.5	0.018956	1.72	0.333457	1.56368	pos		Pipecolic acid	M130T72	130.086	72.2	2.12167	C6H11NO2	C00408	6.77978e+08	6.65945e+08	13.3	4.46793e+08	4.35604e+08	11.47	1.52	0.6	0.00292389	2.53	0.0135951	1.31308	pos		L-Histidine	M156T47	156.077	47.1	1.12765	C6H9N3O2	C00135	9.91651e+07
Acetylcholine	M146T184	146.118	184.4	0.0127283	C7H16NO2	C01996	3.97268e+07	4.60901e+07	36.87	8.79429e+07	7.82667e+07	43.81	0.45	-1.15	0.046439	1.33	0.334308	1.38208	pos		Heptanoic acid	M131T36	130.965	35.9	6.2511	C7H14O2	C17714	9.69023e+06	8.37255e+06	61.02	1.98946e+07	1.93091e+07	21.79	0.49	-1.04	0.0432726	1.36	0.0994104	1.06516	pos		L-Rhamnono-1,4-lactone	M163T210	163.06	210.1	2.91918	C6H10O5	C02991	1.6054e+07
(+)-(S)-Carvone	M151T225	151.112	225.2	0.661763	C10H14O	C11383	1.05435e+07	1.05998e+07	11.04	1.61871e+07	1.64954e+07	27.07	0.65	-0.62	0.0401868	1.4	0.333457	1.42108	pos		trans-Cinnamate	M131T420	131.049	420.2	0.0432209	C9H8O2	C00423	1.89231e+06	1.89499e+06	12.12	1.28574e+06	1.28527e+06	13.17	1.47	0.56	0.00507926	2.29	0.0204266	1.27482	pos		Tropate	M167T111	167.07	110.7	0.143652	C9H10O3	C01456	2.12721e+07
2-Amino-4-nitrotoluene	M152T109	152.07	109.3	13.0404	C7H8N2O2	C16398	4.72283e+06	4.89762e+06	11.78	5.69357e+06	5.79301e+06	5.09	0.83	-0.27	0.0287507	1.54	0.333457	1.47409	pos		N-Acetylputrescine	M131T53	131.118	53.3	1.34231	C6H14N2O	C02714	4.9041e+07	4.91933e+07	3.75	1.19374e+08	1.24492e+08	11.54	0.41	-1.28	8.84799e-06	5.05	0.000313759	1.44846	pos		1-Methylxanthine	M167T132	167.054	132	15.8982	C6H6N4O2	C16358	7.43402e+06
L-Histidine	M156T47	156.077	47.1	1.12765	C6H9N3O2	C00135	1.65387e+07	1.68142e+07	7.06	5.83685e+07	5.96136e+07	41.09	0.28	-1.82	0.0142803	1.85	0.333457	1.73024	pos		cis-4-Hydroxy-D-proline	M132T33	131.973	32.7	7.19824	C5H9NO3	C03440	1.26342e+07	1.08693e+07	32.03	2.98198e+07	2.78002e+07	16.57	0.42	-1.24	0.00166234	2.78	0.00910683	1.34013	pos		D-Phenyllactic acid	M167T147	167.07	147.2	0.742202	C9H10O3	C05607	1.57559e+07
Acetylcysteine	M163T181	163.039	180.8	0.0294226	C5H9NO3S	C06809	2.38795e+06	2.40809e+06	11.68	1.39184e+06	1.0695e+06	50.8	1.72	0.78	0.0337904	1.47	0.333457	1.4607	pos		L-Isoleucine	M132T59	132.101	59.2	3.25353	C6H13NO2	C00407	2.77326e+09	2.81477e+09	25.83	5.5666e+08	5.25542e+08	18.85	4.98	2.32	6.18903e-05	4.21	0.000972137	1.4282	pos		3-Dehydroshikimate	M172T142	171.993	142.2	1.91364	C7H8O5	C02637	6.33574e+07
4-Hydroxycinnamoylmethane	M163T294	163.06	293.9	0.55906	C10H10O2	C12088	2.68218e+07	2.5204e+07	15.14	7.6247e+07	6.28038e+07	43.43	0.35	-1.51	0.00285074	2.55	0.326064	1.72589	pos		Pulegone	M135T453	135.117	453.2	29.8557	C10H16O	C09893	3.02439e+07	2.97792e+07	11.53	4.47541e+07	4.57476e+07	8.95	0.68	-0.57	0.0017047	2.77	0.00927087	1.33817	pos		N-Butyryl-L-homoserine lactone	M172T233	172.097	233.3	0.517915	C8H13NO3	C11837	1.55405e+07
Methyl cinnamate	M163T420	163.075	420.2	0.0135432	C10H10O2	C06358	7.57318e+06	7.65947e+06	8.85	5.18077e+06	4.70329e+06	30.78	1.46	0.55	0.0352559	1.45	0.333457	1.41329	pos		4-Hydroxyphenylacetaldehyde	M136T116	136.039	115.9	0.413099	C8H8O2	C03765	1.84595e+08	1.81469e+08	6.96	7.26336e+07	5.16144e+07	77.94	2.54	1.35	0.0460057	1.34	0.104178	1.17706	pos		(2S,5S)-trans-Carboxymethylproline	M174T55_2	174.087	54.6	0.0228592	C7H11NO4	C17366	1.22226e+07
Edrophonium	M166T92	166.123	91.9	4.21376	C10H16NO	C06976	2.25821e+07	1.84535e+07	54.49	4.82131e+06	3.8884e+06	46.41	4.68	2.23	0.00301574	2.52	0.328607	1.72687	pos		Adenine	M136T73	136.062	72.8	1.29353	C5H5N5	C00147	1.36084e+09	1.3161e+09	9.55	7.6354e+08	7.56213e+08	20.9	1.78	0.83	0.00212839	2.67	0.0108332	1.32983	pos		5-Guanidino-3-methyl-2-oxopentanoate	M187T171	187.108	170.6	0.502809	C7H13N3O3	C20234	1.33961e+07
Isopyridoxal	M168T197	168.065	197	1.64222	C8H9NO3	C06051	6.00214e+07	6.05936e+07	4.82	4.74307e+07	4.36324e+07	16.39	1.27	0.34	0.0227387	1.64	0.333457	1.53957	pos		2-Methylbenzoic acid	M137T146	137.06	146.3	0.00605633	C8H8O2	C07215	4.19473e+07	4.14648e+07	9.88	3.09489e+07	2.9694e+07	21.9	1.36	0.44	0.0346516	1.46	0.0843019	1.09542	pos		Diaminopimelic acid	M190T87	190.107	87.5	1.01962	C7H14N2O4	C00666	1.4782e+08
3-Methoxytyramine	M168T86	168.102	86.5	0.0316771	C9H13NO2	C05587	5.57899e+07	5.54015e+07	14.3	3.95045e+07	3.40303e+07	29.03	1.41	0.5	0.0489491	1.31	0.335508	1.40452	pos		Tyramine	M138T56	138.091	55.9	0.724159	C8H11NO	C00483	2.39452e+08	237763316	21.48	5.60167e+07	5.03282e+07	27.75	4.27	2.1	0.000129886	3.89	0.00156845	1.41528	pos		Porphobilinogen	M226T376	226.18	375.5	3.01069	C10H14N2O4	C00931	2.19306e+07
3,4-Dihydroxyphenylglycol	M170T36	169.978	35.7	5.29265	C8H10O4	C05576	2.52308e+06	2.31508e+06	19.01	5.26539e+06	4.69585e+06	30.83	0.48	-1.06	0.00493099	2.31	0.333457	1.63401	pos		3,4-Dihydroxybenzaldehyde	M139T132_1	139.039	131.9	0.172613	C7H6O3	C16700	4.61873e+08	4.92755e+08	15.87	1.35687e+08	1.34381e+08	25.25	3.4	1.77	0.000201712	3.7	0.00210244	1.40567	pos		Stearolic acid	M263T528	263.236	528.3	13.8051	C18H32O2	C08459	5.306e+07
(E)-2-(Methoxycarbonylmethyl)butenedioate	M171T104	171.029	104.1	23.5872	C7H8O6	C11515	4.65971e+07	4.6436e+07	17.66	6.82342e+07	6.71923e+07	6.77	0.68	-0.55	0.0063769	2.2	0.333457	1.6376	pos		Salicylic acid	M139T165	139.039	164.9	0.0807693	C7H6O3	C00805	1.56682e+07	1.48575e+07	18.5	1.11018e+07	1.09053e+07	6.19	1.41	0.5	0.0116303	1.93	0.0373002	1.21586	pos		Diethofencarb	M268T283	268.154	282.5	0.46242	C14H21NO4	C11077	8.39792e+07
10-Hydroxydecanoic acid	M171T559	171.138	559.4	24.156	C10H20O3	C02774	10299241	9.89081e+06	34	5.50624e+06	5.21466e+06	33.26	1.87	0.9	0.0392583	1.41	0.333457	1.34853	pos		Urocanic acid	M139T78	139.003	78.2	28.6035	C6H6N2O2	C00785	5.24048e+08	5.20875e+08	18.7	2.19874e+08	1.89479e+08	43.99	2.38	1.25	0.00615046	2.21	0.0234788	1.26295	pos		11-cis-Dehydroretinal	M282T357	282.206	356.8	28.348	C20H26O	C05919	1.47099e+07
(2S,5S)-trans-Carboxymethylproline	M174T55_2	174.087	54.6	0.0228592	C7H11NO4	C17366	2.18034e+07	2.1724e+07	2.48	2.52776e+07	2.53297e+07	6.66	0.86	-0.21	0.0062766	2.2	0.333457	1.66175	pos		Acetylphosphate	M140T36	139.983	35.7	2.92111	C2H5O5P	C00227	2.55739e+07	2.59538e+07	5.64	1.66746e+07	1.64491e+07	17.48	1.53	0.62	0.00310244	2.51	0.0142354	1.30975	pos		1-Methyladenosine	M282T82	282.12	81.8	0.0535311	C11H15N5O4	C02494	3.22007e+07
Scytalone	M177T338	177.055	337.8	23.3487	C10H10O4	C00779	7.4922e+07	7.2258e+07	12.91	1.04257e+08	1.05917e+08	14.34	0.72	-0.48	0.0146258	1.83	0.333457	1.54971	pos		Tryptophanol	M144T233	144.081	232.7	29.3863	C10H11NO	C00955	1.05212e+08	1.0345e+08	13.63	8.37553e+07	8.3973e+07	6.56	1.26	0.33	0.0248925	1.6	0.0658229	1.1372	pos		Etiocholanedione	M289T543	289.215	542.9	3.02888	C19H28O2	C03772	9.22013e+06
2-Oxo-4-phenylbutyric acid	M179T85_1	179.07	85.4	0.134026	C10H10O3	C20327	58864.3	50132.6	37.2	1.75626e+06	2.18342e+06	65.26	0.03	-4.9	0.0474366	1.32	0.334311	1.52727	pos		Acetylcholine	M146T184	146.118	184.4	0.0127283	C7H16NO2	C01996	3.43147e+06	3.20942e+06	18.4	4.81473e+06	4.76642e+06	10.31	0.71	-0.49	0.0140128	1.85	0.0430341	1.19693	pos		Sclareol	M291T420	291.271	420.5	10.1775	C20H36O2	C09183	6.56823e+06
Cysteinylglycine	M179T86	179.048	85.5	0.424466	C5H10N2O3S	C01419	8.12474e+06	7.78666e+06	19.96	1.4922e+07	1.63721e+07	29.45	0.54	-0.88	0.0262325	1.58	0.333457	1.47736	pos		L-Glutamic acid	M148T66_2	148.061	65.5	0.735077	C5H9NO4	C00025	2.28849e+08	2.29617e+08	1.05	2.87136e+08	2.85615e+08	2.99	0.8	-0.33	7.10785e-06	5.15	0.000282253	1.45066	pos		9,10-EOT	M292T461	292.199	461.3	16.0847	C18H28O3	C16324	7.18497e+07
Beta-Tyrosine	M182T119	182.081	118.8	0.0248639	C9H11NO3	C04368	1.25128e+07	1.34513e+07	36.67	2.91892e+07	2.87157e+07	28.36	0.43	-1.22	0.0151896	1.82	0.333457	1.61694	pos		Nornicotine	M149T105	149.06	105	0.312506	C9H12N2	C06524	5.01659e+07	5.0666e+07	13.55	9.27024e+07	9.81399e+07	15.05	0.54	-0.89	0.00122864	2.91	0.00735701	1.35343	pos		16(R)-HETE	M303T614	303.231	614.3	4.61694	C20H32O3	C14778	4.99613e+06
L-threo-3-Phenylserine	M182T312	182.081	312	0.131809	C9H11NO3	C03290	7.57296e+06	7.26555e+06	11.24	1.56371e+07	1.2795e+07	47.38	0.48	-1.05	0.0216682	1.66	0.333457	1.49455	pos		L-2-Hydroxyglutaric acid	M149T36	148.975	35.9	11.6497	C5H8O5	C03196	2.73912e+07	2.63906e+07	15.91	2.08006e+07	2.03394e+07	9.55	1.32	0.4	0.0249711	1.6	0.0659704	1.13764	pos		(S)-Norlaudanine	M312T235	312.164	235	28.2992	C19H23NO4	C21630	1.95111e+07
Choline sulfate	M184T53	184.062	53.4	10.7354	C5H13NO4S	C00919	1.98585e+07	18836691	12.87	2.932e+07	2.80645e+07	18.03	0.68	-0.56	0.0109769	1.96	0.333457	1.56877	pos		L-Methionine	M150T73	150.055	73	20.3056	C5H11NO2S	C00073	1.56842e+07	1.55025e+07	3.98	7.69157e+07	6.33236e+07	50.01	0.2	-2.29	0.00687487	2.16	0.025406	1.37941	pos		11beta,17beta-Dihydroxy-17alpha-methylandrosta-1,4-dien-3-one	M317T454	317.21	454.4	2.76157	C20H28O3	C15287	7.49165e+07
Diaminopimelic acid	M190T87	190.107	87.5	1.01962	C7H14N2O4	C00666	5.40602e+07	5.49384e+07	6.61	7.90276e+07	7.94717e+07	13.17	0.68	-0.55	0.00246807	2.61	0.321616	1.75595	pos		Perillyl aldehyde	M151T517	151.112	517.3	0.449059	C10H14O	C02576	7.62957e+06	8.01297e+06	50.59	2.39911e+06	2.37769e+06	56.96	3.18	1.67	0.0447027	1.35	0.102041	1.06008	pos		11,12-EET	M320T403	320.243	403.5	24.9816	C20H32O3	C14770	2.00261e+07
N-Acetylserotonin	M218T322	218.211	322.3	0.13632	C12H14N2O2	C00978	1.11967e+07	1.19225e+07	14.53	2.95076e+07	2.89044e+07	51.38	0.38	-1.4	0.0320961	1.49	0.333457	1.4846	pos		2-Amino-4-nitrotoluene	M152T109	152.07	109.3	13.0404	C7H8N2O2	C16398	5.04172e+06	4.98916e+06	29.2	2.35346e+06	2.30148e+06	26.13	2.14	1.1	0.00904817	2.04	0.0310759	1.23192	pos		8(R)-HETE	M321T317	321.243	317.5	2.25375	C20H32O3	C14824	2.11375e+07
Cis-zeatin	M220T80	220.118	80.2	6.7055	C10H13N5O	C00371	8.15839e+06	7.91123e+06	24.51	1.703e+07	1.94236e+07	37.96	0.48	-1.06	0.0454349	1.34	0.333457	1.39866	pos		Xanthine	M152T45	152.036	44.8	14.4703	C5H4N4O2	C00385	4.92017e+08	4.68837e+08	12.61	7.69083e+08	7.31859e+08	13.41	0.64	-0.64	0.00230195	2.64	0.0114322	1.32349	pos		Pregnanediol	M321T585	321.314	584.9	2.72904	C21H36O2	C05484	5.54876e+07
Procarbazine hydrochloride	M240T420	240.115	419.8	29.844	C12H19N3O. HCl	C07376	6.03339e+06	6.82666e+06	50.77	2.75084e+07	3.11965e+07	45.2	0.22	-2.19	0.0184361	1.73	0.333457	1.54656	pos		Norepinephrine	M152T73	152.07	73.3	25.212	C8H11NO3	C00547	2.61584e+07	2.60652e+07	1.64	3.23275e+07	3.22552e+07	0.75	0.81	-0.31	3.8694e-07	6.41	7.22807e-05	1.46319	pos		Gibberellin A4	M333T265	333.191	265.2	0.186665	C19H24O5	C11864	8.98421e+06
Mirtazapine	M266T243	266.16	243.3	19.4469	C17H19N3	C07570	413598	327885	62.17	1.84468e+06	2.00588e+06	59.19	0.22	-2.16	0.0428758	1.37	0.333457	1.3771	pos		Guanine	M152T74_1	152.056	73.6	1.15746	C5H5N5O	C00242	1.13455e+09	1.17002e+09	8.88	6.35069e+08	6.39571e+08	16.7	1.79	0.84	0.000919646	3.04	0.00598763	1.36311	pos		1-O-Galloyl-beta-D-glucose	M333T94	333.081	93.8	0.828626	C13H16O10	C01158	1.53721e+07
(10S)-Juvenile hormone III diol	M267T409	267.195	409	13.9748	C16H28O4	C16505	4.79435e+07	4.72786e+07	9.32	6.69751e+07	6.69161e+07	7.48	0.72	-0.48	0.00134587	2.87	0.282254	1.75053	pos		(-)-cis-Carveol	M153T229	153.127	229.5	0	C10H16O	C11395	2.5809e+08	2.61918e+08	8.47	1.66117e+08	1.63521e+08	10.49	1.55	0.64	0.000599005	3.22	0.00440902	1.37822	pos		(5Z,9E,14Z)-(8xi,11R,12S)-11,12-epoxy-8-hydroxyicosa-5,9,14-trienoic Acid	M336T450	336.223	449.9	20.5221	C20H32O4	C04849	2.65214e+07
Diethofencarb	M268T283	268.154	282.5	0.46242	C14H21NO4	C11077	2.12238e+07	2.13505e+07	10.27	4.0477e+07	4.3175e+07	28.56	0.52	-0.93	0.0111359	1.95	0.333457	1.61405	pos		D-Xylitol	M153T251	153.127	251.4	2.22079	C5H12O5	C00379	1.08633e+08	109691459	2.29	1.34136e+08	1.34258e+08	0.98	0.81	-0.3	2.87257e-06	5.54	0.000169475	1.45631	pos		Erucic acid	M338T585_2	338.34	585	1.70243	C22H42O2	C08316	5.57267e+09
19-Norandrostenedione	M273T366	273.185	366.4	0.644253	C18H24O2	C14500	1.38058e+07	1.23417e+07	28.91	8.12839e+07	9.96462e+07	54.76	0.17	-2.56	0.0201914	1.69	0.333457	1.53663	pos		1,2-Epoxy-p-menth-8-ene	M153T275	153.127	275.3	0	C10H16O	C07271	8.84643e+07	8.85781e+07	10.83	1.91577e+08	1.92594e+08	5.26	0.46	-1.11	1.38748e-05	4.86	0.00040661	1.44615	pos		17a,21-Dihydroxy-5b-pregnane-3,11,20-trione	M345T479	345.205	478.7	7.92	C21H30O5	C05469	7.93307e+06
Naringenin	M273T371	273.075	371.3	2.1972	C15H12O5	C00509	7.31859e+06	7.3189e+06	8.04	9.85532e+06	10287922	19.27	0.74	-0.43	0.0443302	1.35	0.333457	1.40584	pos		Linalool	M155T432	155.143	431.8	0.799262	C10H18O	C03985	3.96534e+07	3.90142e+07	10.82	1.23716e+07	11926641	19.07	3.21	1.68	3.48836e-05	4.46	0.000697256	1.43499	pos		Isopenicillin N	M360T227	360.128	227.5	0.370358	C14H21N3O6S	C05557	1.74763e+06
Nandrolone	M275T666	275.2	666.5	2.02061	C18H26O2	C07254	5.62454e+07	5.4047e+07	13.62	8.09695e+07	8.31116e+07	20.22	0.69	-0.53	0.0308444	1.51	0.333457	1.51659	pos		3-Indoleacetonitrile	M156T146	156.065	146	22.4265	C10H8N2	C02938	6.79672e+06	6.58497e+06	7.46	1.10192e+07	1.15126e+07	11.84	0.62	-0.7	0.000577614	3.24	0.00429369	1.37889	pos		Aldosterone	M361T545_1	361.222	545.1	1.99478	C21H28O5	C01780	370862
Isohelenol	M279T325	279.122	324.7	2.78014	C15H18O5	C09485	1.7196e+07	1.63601e+07	14.52	1.29651e+07	1.30454e+07	10.26	1.33	0.41	0.0178801	1.75	0.333457	1.55441	pos		Pelargonic acid	M159T176	159.102	175.8	0.352166	C9H18O2	C01601	6.02463e+06	5.84052e+06	15.32	1.5695e+07	1.70772e+07	35.89	0.38	-1.38	0.00617409	2.21	0.0235489	1.26346	pos		Lincomycin	M407T427	407.238	427.3	27.8999	C18H34N2O6S	C06812	1.14472e+08
13S-hydroxyoctadecadienoic acid	M279T598	279.232	598.2	0	C18H32O3	C14762	2.07389e+07	2.19278e+07	19.67	9.72742e+07	1.09442e+08	45.65	0.21	-2.23	0.00515992	2.29	0.333457	1.67477	pos		4,5-Dihydroorotic acid	M159T225	158.961	224.8	0.70557	C5H6N2O4	C00337	6.60472e+07	6.92134e+07	11.73	3.03076e+07	2.97389e+07	16.54	2.18	1.12	0.000271294	3.57	0.00257064	1.4004	pos		3alpha,7alpha-Dihydroxy-12-oxo-5beta-cholanate	M407T564	407.276	564.2	6.57043	C24H38O5	C01292	1.35059e+07
Sclareol	M291T420	291.271	420.5	10.1775	C20H36O2	C09183	1.94607e+06	1.84807e+06	16.87	894123	773638	35.93	2.18	1.12	0.00426181	2.37	0.333457	1.70622	pos		Tryptamine	M161T233	161.107	232.8	1.09244	C10H12N2	C00398	5.83582e+07	5.90586e+07	3.99	6.86341e+07	6.83105e+07	3.87	0.85	-0.23	0.00115152	2.94	0.00704772	1.3567	pos		Vitexin	M415T315	415.101	315.3	7.30906	C21H20O10	C01460	8.28762e+06
Cyclopentolate	M292T301	292.19	301.4	3.49583	C17H25NO3	C06932	8.8639e+07	9.83764e+07	34.96	1.62657e+08	1.55813e+08	23.79	0.54	-0.88	0.0382466	1.42	0.333457	1.36213	pos		N(6)-Methyllysine	M161T390	161.132	390.1	0.820363	C7H16N2O2	C02728	1.95715e+07	2.07252e+07	15.3	3.76643e+07	3.78875e+07	14.97	0.52	-0.94	0.00110546	2.96	0.00683574	1.35878	pos		Flavonol 7-O-beta-D-glucoside	M417T351	417.152	350.7	4.79905	C21H20O9	C15580	1.40284e+07
Methoprene	M293T578	293.247	577.7	0.860853	C19H34O3	C14308	7.13084e+06	7.05539e+06	5.74	7.89324e+06	7.91353e+06	3.81	0.9	-0.15	0.0243992	1.61	0.333457	1.49382	pos		L-Carnitine	M162T209	162.055	209.2	14.3509	C7H15NO3	C00318	1.1079e+07	1.35399e+07	60.95	1.29498e+06	311382	162.41	8.56	3.1	0.0286742	1.54	0.0729809	1.11875	pos		Tetracycline	M427T382	427.137	381.7	19.8203	C22H24N2O8	C06570	4.50694e+08
9-OxoODE	M294T468	294.214	467.8	19.3737	C18H30O3	C14766	3.30293e+07	2.54902e+07	54.82	1.73477e+08	1.20104e+08	72.45	0.19	-2.39	0.00601733	2.22	0.333457	1.6178	pos		Acetylcysteine	M163T181	163.039	180.8	0.0294226	C5H9NO3S	C06809	1.36101e+07	1.30391e+07	30.6	5.59492e+06	5.85562e+06	53.67	2.43	1.28	0.03766	1.42	0.0895355	1.08099	pos		Betulinic acid	M456T567	456.368	566.9	17.0918	C30H48O3	C08619	9.61069e+06
Dehypoxanthine futalosine	M296T50	296.065	50.3	3.42928	C14H16O7	C17010	1.62157e+07	1.63463e+07	8.21	2.564e+07	2.65965e+07	27.82	0.63	-0.66	0.036631	1.44	0.333457	1.43954	pos		Caffeate	M163T250	163.039	250.2	25.9692	C9H8O4	C01197	9.95109e+07	9.81005e+07	6.83	1.16835e+08	1.15216e+08	5.08	0.85	-0.23	0.0085488	2.07	0.0298613	1.2429	pos		Oleuropein	M540T685_1	540.157	685.3	4.89839	C25H32O13	C09794	6.70403e+06
5'-Methylthioadenosine	M298T163	298.097	162.5	0.143252	C11H15N5O3S	C00170	3.32875e+07	3.37907e+07	6.3	1.14079e+08	1.27514e+08	47.71	0.29	-1.78	0.0455475	1.34	0.333457	1.56148	pos		3-Hydroxymethylglutaric acid	M163T261	163.06	260.9	1.83981	C6H10O5	C03761	3.53555e+07	3.78111e+07	15.34	5.14148e+07	5.4938e+07	20.9	0.69	-0.54	0.0440767	1.36	0.100895	1.05884	pos		Canthaxanthin	M547T620_1	547.387	619.9	3.59159	C40H52O2	C08583	2.82892e+07
Kaempferide	M301T376_1	301.07	376.4	0.584581	C16H12O6	C10098	8.73037e+07	8.9418e+07	24.16	1.76841e+08	1.96302e+08	31.8	0.49	-1.02	0.0264159	1.58	0.333457	1.48072	pos		D-Mannose	M163T75	163.06	75.3	27.1924	C6H12O6	C00159	8.01895e+07	8.09888e+07	8.69	1.08302e+08	1.07688e+08	5.27	0.74	-0.43	0.00104249	2.98	0.00653083	1.35896	pos		beta-Cryptoxanthin	M553T567_2	553.429	567.4	19.8327	C40H56O	C08591	2.21329e+08
2,3-Dinor-8-iso prostaglandin F2alpha	M309T562	309.208	561.7	6.01361	C18H30O5	C14794	1.23445e+08	1.24879e+08	5.7	1.52424e+08	1.57599e+08	13.09	0.81	-0.3	0.0337172	1.47	0.333457	1.45726	pos		Enol-phenylpyruvate	M165T223	165.055	223.1	2.56885	C9H8O3	C02763	9.55673e+07	8.17054e+07	34.71	5.20418e+07	5.23627e+07	20.49	1.84	0.88	0.0201621	1.7	0.0563429	1.1602	pos		Cucurbitacin C	M560T439	560.339	439.1	6.60319	C32H48O8	C08795	7.12576e+06
9,10-12,13-Diepoxyoctadecanoate	M313T379	313.236	379.3	3.75434	C18H32O4	C14836	2.77773e+07	2.72822e+07	12.49	4.0807e+07	4.45282e+07	21.24	0.68	-0.55	0.0336696	1.47	0.333457	1.43423	pos		3,4-Dihydroxyphenylpropanoate	M165T74	165.054	73.6	23.2287	C9H10O4	C10447	1.37884e+09	1.41444e+09	7.98	1.16613e+09	1.15935e+09	5.36	1.18	0.24	0.0147949	1.83	0.0448053	1.1919	pos		Capsanthin	M567T690_2	567.424	689.7	14.5114	C40H56O3	C08584	3.30408e+06
Anandamide	M330T450	330.266	450.1	27.4506	C22H37NO2	C11695	5.1846e+08	5.06201e+08	7.8	3.87754e+08	3.94027e+08	13.06	1.34	0.42	0.00857088	2.07	0.333457	1.62643	pos		Edrophonium	M166T92	166.123	91.9	4.21376	C10H16NO	C06976	2.46872e+06	2.44576e+06	41.02	1.72658e+07	1.25369e+07	90.38	0.14	-2.81	0.0162344	1.79	0.0479162	1.17854	pos		3,4-Dihydrospheroidene	M571T649_2	571.44	649.5	7.01235	C41H62O	C15895	2.87227e+08
(S)-Canadine	M340T254	340.159	254	15.0635	C20H21NO4	C03329	1.68089e+07	1.64399e+07	10.45	3.1027e+06	2.33721e+06	53.91	5.42	2.44	0.0033627	2.47	0.328607	1.83423	pos		1-Methylxanthine	M167T132	167.054	132	15.8982	C6H6N4O2	C16358	2.08827e+08	2.16931e+08	29.3	7.86014e+07	8.4348e+07	30.37	2.66	1.41	0.00617709	2.21	0.023557	1.26481	pos		N-Acetyl-O-demethylpuromycin-5'-phosphate	M579T314_1	579.164	313.8	10.6132	C23H30N7O9P	C07030	1.50809e+08
17a,21-Dihydroxy-5b-pregnane-3,11,20-trione	M345T479	345.205	478.7	7.92	C21H30O5	C05469	3.46437e+06	3.52756e+06	21.73	9.96519e+06	1.1597e+07	48.54	0.35	-1.52	0.0428382	1.37	0.333457	1.39593	pos		D-Phenyllactic acid	M167T147	167.07	147.2	0.742202	C9H10O3	C05607	1.13868e+08	1.21673e+08	26.76	1.35148e+07	9.66212e+06	76.83	8.43	3.07	0.000892269	3.05	0.00586199	1.36318	pos		L-Serine	M104T50	104.035	50	0	C3H7NO3	C00065	6.97082e+07
Andrographolide	M351T411_1	351.214	411.3	7.61929	C20H30O5	C20214	240606	266344	41.3	1.23374e+06	1.49001e+06	55.87	0.2	-2.36	0.0330185	1.48	0.333457	1.46941	pos		D-synephrine	M168T105	168.091	105	1.08001	C9H13NO2	C01869	1.42548e+07	14219589	3.78	1.75381e+07	1.75717e+07	2.04	0.81	-0.3	6.94372e-05	4.16	0.00104659	1.42753	pos		1,3-Benzenediol	M109T238	109.03	237.6	1.61424	C6H6O2	C01751	2.49644e+07
S-Adenosylmethioninamine	M355T104	355.149	104.4	3.57146	C14H23N6O3S	C01137	1.12818e+08	1.1281e+08	8.94	2.27224e+08	2.32929e+08	28.85	0.5	-1.01	0.00640369	2.19	0.333457	1.68492	pos		3-Methoxyanthranilate	M168T73	168.065	73.3	1.64222	C8H9NO3	C05831	3.66103e+07	3.59784e+07	6.12	1.03174e+08	1.02383e+08	10.68	0.35	-1.49	2.7412e-06	5.56	0.000165792	1.45612	pos		Oxalacetic acid	M113T56	112.988	56.1	5.22179	C4H4O5	C00036	3.18286e+09
Chlorogenic acid	M355T228	355.103	228.1	0.0113547	C16H18O9	C00852	5.36418e+07	4.80654e+07	35.32	1.65573e+07	6.89624e+06	124.67	3.24	1.7	0.0258913	1.59	0.333457	1.50598	pos		(6E)-8-Hydroxygeranial	M169T225	169.122	225.3	0.141909	C10H16O2	C20222	1.10218e+07	1.08245e+07	12.61	3.09678e+06	1.60597e+06	100.07	3.56	1.83	0.0294047	1.53	0.0744028	1.23447	pos		Creatinine	M113T69	112.987	69.2	20.3075	C4H7N3O	C00791	5.68171e+07
Quinestrol	M365T548	365.248	548	0.547574	C25H32O2	C07619	7.24335e+07	7.08755e+07	9.97	5.59094e+07	5.54245e+07	14.57	1.3	0.37	0.0238298	1.62	0.333457	1.51528	pos		Nalpha-Methylhistidine	M169T351	169.086	351.4	0.531625	C7H11N3O2	C03298	28623009	2.91649e+07	13.9	9.53471e+07	9.46515e+07	10.21	0.3	-1.74	8.90022e-06	5.05	0.000314767	1.44894	pos		alpha-Ketoisovaleric acid	M115T73_2	115.04	73	1.14642	C5H8O3	C00141	1.63349e+07
6-Keto-prostaglandin F1a	M371T403	371.26	402.5	6.7978	C20H34O6	C05961	3.42637e+07	3.44451e+07	15.44	1.83539e+07	1.50016e+07	48.83	1.87	0.9	0.0232656	1.63	0.333457	1.47968	pos		(E)-2-(Methoxycarbonylmethyl)butenedioate	M171T104	171.029	104.1	23.5872	C7H8O6	C11515	3.44931e+07	3.21902e+07	16.46	5.05985e+07	5.07836e+07	7.04	0.68	-0.55	0.00377402	2.42	0.0164429	1.30002	pos		Betaine	M117T689	116.928	689.2	3.74012	C5H11NO2	C00719	8.1292e+09
Estradiol benzoate	M376T306	376.211	306.3	10.8536	C25H28O3	C13444	6.11569e+06	5.20969e+06	36.21	3.25492e+07	3.6374e+07	60.61	0.19	-2.41	0.0400221	1.4	0.333457	1.41733	pos		(2S,5S)-trans-Carboxymethylproline	M174T55_2	174.087	54.6	0.0228592	C7H11NO4	C17366	1.90829e+07	1.85306e+07	9.41	5.31652e+07	5.33708e+07	12.36	0.36	-1.48	1.17172e-05	4.93	0.000368311	1.44693	pos		Itaconic acid	M129T44_2	129.018	44.1	6.97575	C5H6O4	C00490	5.66058e+09
Resolvin D1	M376T420	376.233	419.7	20.7323	C22H32O5	C18178	9.02473e+06	8.3926e+06	28.42	2.53297e+07	2.31838e+07	60.26	0.36	-1.49	0.0402178	1.4	0.333457	1.4325	pos		L-Arginine	M175T47_1	175.119	47.4	0.29165	C6H14N4O2	C00062	6.0526e+07	5.65929e+07	30.45	1.50703e+08	1.51605e+08	13.4	0.4	-1.32	0.00121364	2.92	0.00729292	1.35124	pos		Citramalic acid	M129T86	129.018	85.8	2.40276	C5H8O5	C00815	2.14923e+07
trans-Zeatin-7-beta-D-glucoside	M382T101_1	382.17	100.8	5.95547	C16H23N5O6	C16443	4.31098e+07	4.31652e+07	5.26	1.70054e+07	1.6738e+07	10.56	2.54	1.34	3.79296e-06	5.42	0.0565092	1.90966	pos		Indole-3-acetate	M176T191	176.071	190.6	0.136309	C10H9NO2	C00954	1.11971e+07	1.28844e+07	44.41	3.18417e+07	3.07946e+07	25.22	0.35	-1.51	0.0140288	1.85	0.0430682	1.19616	pos		2-Pyrocatechuic acid	M153T238	153.02	237.6	2.4572	C7H6O4	C00196	6.55519e+08
4'-O-Desmethylpapaveroxine	M401T365	401.159	365.3	22.2455	C21H23NO7	C21599	2.26589e+07	1.8281e+07	51.91	5.61525e+07	6.639e+07	40.89	0.4	-1.31	0.0490174	1.31	0.335508	1.34551	pos		N-Formyl-L-methionine	M177T143	176.972	143.1	0.00068977	C6H11NO3S	C03145	2.87041e+07	2.69441e+07	47.47	5.88236e+07	5.8581e+07	19.84	0.49	-1.04	0.024997	1.6	0.0660031	1.13438	pos		Oxoadipic acid	M159T135	158.977	134.8	1.5301	C6H8O5	C00322	9.96324e+07
Cortisol 21-acetate	M405T388	405.224	387.8	0.98455	C23H32O6	C02821	4.3489e+06	4.29072e+06	10.1	1.05562e+07	1.11806e+07	30.17	0.41	-1.28	0.00322853	2.49	0.328607	1.71165	pos		Scytalone	M177T338	177.055	337.8	23.3487	C10H10O4	C00779	5.22129e+07	6.09709e+07	39.69	1.73812e+08	1.99159e+08	46.33	0.3	-1.74	0.0350198	1.46	0.0849359	1.09274	pos		Phthalic acid	M165T545	165.041	545	4.13939	C8H6O4	C01606	2.61466e+06
Lincomycin	M407T427	407.238	427.3	27.8999	C18H34N2O6S	C06812	7.61276e+06	7.46956e+06	23.31	8.87201e+07	1.05185e+08	67.06	0.09	-3.54	0.047375	1.32	0.334308	1.52864	pos		Neocnidilide	M177T454	177.127	453.6	22.21	C12H18O2	C17002	1.1811e+08	1.17297e+08	10.75	2.34608e+08	2.3173e+08	7.14	0.5	-0.99	3.88497e-05	4.41	0.000741737	1.43446	pos		Terephthalate	M165T59	165.02	59.2	2.27852	C8H6O4	C06337	3.11587e+07
Sodium deoxycholate	M414T566	414.32	566	0.207131	C24H39O4. Na	C11171	1.74426e+07	1.79448e+07	10.78	2.72939e+07	2.88674e+07	23.03	0.64	-0.65	0.0203677	1.69	0.333457	1.53106	pos		Serotonin	M177T98	177.102	97.9	0.000281177	C10H12N2O	C00780	3.92035e+08	4.00208e+08	5.78	1.88815e+08	1.89173e+08	5.69	2.08	1.05	2.0486e-06	5.69	0.00014632	1.45723	pos		Vanylglycol	M165T82	165.056	81.5	4.1804	C9H12O4	C05594	6.98049e+06
Glutathionylspermidine	M417T206	417.233	206.4	21.1733	C17H34N6O5S	C05730	2.84461e+06	2.82138e+06	36.46	8.20888e+06	8.57357e+06	52.58	0.35	-1.53	0.0440532	1.36	0.333457	1.43954	pos		1-Keto-D-chiro-inositol	M179T250_1	179.034	249.6	17.5806	C6H10O6	C20251	7.62424e+07	7.53055e+07	8.62	4.74408e+07	4.58211e+07	9.91	1.61	0.68	0.000313636	3.5	0.00284242	1.39636	pos		Guanidinosuccinic acid	M175T64	174.956	63.8	6.7129	C5H9N3O4	C03139	8.69873e+08
Lupenone	M425T580_2	425.382	580	9.14477	C30H48O	C16990	3.61333e+07	3.56918e+07	10.46	5.13948e+07	5.19201e+07	12.5	0.7	-0.51	0.00508449	2.29	0.333457	1.6619	pos		5-Deoxy-D-glucuronate	M179T250_2	179.07	250.2	0.749146	C6H10O6	C16737	3.77164e+07	3.86739e+07	20.43	8.07144e+07	8.21852e+07	24.58	0.47	-1.1	0.00422585	2.37	0.0178363	1.28933	pos		5-Hydroxyindoleacetic acid	M191T496	191.108	495.6	6.29744	C10H9NO3	C05635	6.91231e+06
Hecogenin	M431T455	431.313	455.1	0.876739	C27H42O4	C08902	9.04732e+06	9.20467e+06	20.24	2.44987e+06	1.1138e+06	112.72	3.69	1.88	0.0322924	1.49	0.333457	1.62107	pos		Coniferyl aldehyde	M179T326	179.07	326.3	0.134026	C10H10O3	C02666	5.39879e+06	5.41158e+06	18.71	7.7583e+06	7.9217e+06	16.31	0.7	-0.52	0.0281426	1.55	0.0720013	1.11801	pos		Glucaric acid	M191T57_1	191.019	56.9	2.6699	C6H10O8	C00818	2.02446e+08
Gentamicin C1a	M432T259	432.278	258.9	1.92931	C19H39N5O7	C00908	5.83286e+06	5.63217e+06	24.47	2.41586e+07	2.54913e+07	61.7	0.24	-2.05	0.0288079	1.54	0.333457	1.50876	pos		2-Oxo-4-phenylbutyric acid	M179T85_1	179.07	85.4	0.134026	C10H10O3	C20327	758160	730693	22.39	2.41285e+06	2.26291e+06	38.64	0.31	-1.67	0.00244997	2.61	0.0119707	1.32262	pos		Quinate	M192T48	192.06	48.1	4.12096	C7H12O6	C00296	6.17218e+07
Gitogenin	M432T421	432.329	421.4	11.5654	C27H44O4	C08899	1.1786e+07	12672360	24.61	3.36044e+07	3.76057e+07	50.23	0.35	-1.51	0.0469615	1.33	0.334308	1.41147	pos		(R)-Salsolinol	M180T84	180.102	83.7	0.688499	C10H13NO2	C09642	6.28877e+06	6.44885e+06	15.37	9.39517e+06	9.15009e+06	16.83	0.67	-0.58	0.0132729	1.88	0.0413242	1.20566	pos		Syringic acid	M197T73	197.046	73.1	1.40069	C9H10O5	C10833	6.60794e+06
Genistin	M432T464_2	432.238	464.1	0.472864	C21H20O10	C09126	1.39612e+08	1.22127e+08	28.13	7.04027e+07	7.06092e+07	51.46	1.98	0.99	0.0468694	1.33	0.334308	1.32503	pos		3-tert-Butyl-5-methylcatechol	M181T362	181.122	361.7	0.68462	C11H16O2	C03929	3.7687e+07	3.71998e+07	65.03	1.37712e+08	1.38221e+08	15.9	0.27	-1.87	0.0249605	1.6	0.0659605	1.24521	pos		3-Oxalomalate	M205T414	205.014	413.9	4.72648	C6H6O8	C01990	1.61367e+07
3beta,5beta-Ketotriol	M433T672_2	433.312	672.3	5.07172	C27H44O4	C16494	8.11075e+08	8.3167e+08	15.55	1.19956e+09	1.17379e+09	20.78	0.68	-0.56	0.0265071	1.58	0.333457	1.45143	pos		2-Hydroxy-3-(4-hydroxyphenyl)propanoic acid	M183T225	183.065	224.8	1.50766	C9H10O4	C03672	1.54011e+07	1.44405e+07	21.01	2.75704e+07	2.64106e+07	14.82	0.56	-0.84	0.00297609	2.53	0.0137861	1.31407	pos		Pentadecanoic acid	M241T616	241.217	615.7	0.0174117	C15H30O2	C16537	2.88182e+07
Eschscholtzxanthin	M566T564_1	566.403	563.9	16.9488	C40H54O2	C08593	2.69472e+07	2.56393e+07	19.51	1.06736e+07	8.12459e+06	63.7	2.52	1.34	0.0120679	1.92	0.333457	1.61432	pos		Choline sulfate	M184T53	184.062	53.4	10.7354	C5H13NO4S	C00919	8.30154e+06	7.81898e+06	76.07	2.2616e+07	2.0817e+07	35.16	0.37	-1.45	0.0446252	1.35	0.101899	1.05909	pos		Gemfibrozil	M249T520	249.15	519.8	1.50913	C15H22O3	C07020	7.24726e+06
Creatinine	M113T69	112.987	69.2	20.3075	C4H7N3O	C00791	2.92766e+07	2.95968e+07	21.19	7.22672e+07	8.65052e+07	41.91	0.41	-1.3	0.0406558	1.39	0.345679	1.4299	neg		Sebacic acid	M185T230	185.118	230.2	13.8182	C10H18O4	C08277	4.69806e+07	4.42213e+07	19.64	1.05408e+07	9.98294e+06	51.03	4.46	2.16	0.00144574	2.84	0.00823976	1.34617	pos		Deoxyguanosine	M266T73_2	266.089	73.2	0.00368451	C10H13N5O4	C00330	2.66961e+06
L-Ribulose	M131T52	131.035	52.3	6.02891	C5H10O5	C00310	2.09656e+08	2.10411e+08	2.78	1.72606e+08	1.68004e+08	6.8	1.21	0.28	0.00157494	2.8	0.259565	1.80571	neg		Antiarol	M185T87	185.081	87.1	0.129673	C9H12O4	C10765	8.07256e+07	9.52351e+07	45.38	2.39194e+07	2.70661e+07	51.05	3.37	1.75	0.0472128	1.33	0.106261	1.05118	pos		Epiandrosterone	M271T523	271.229	523.1	3.79422	C19H30O2	C07635	3.72403e+07
Gentisate aldehyde	M137T230	137.025	230.4	1.28444	C7H6O3	C05585	3.35323e+07	3.31441e+07	16.06	1.47059e+08	1.76151e+08	50.32	0.23	-2.13	0.043686	1.36	0.345679	1.59479	neg		N-Alpha-acetyllysine	M188T188	188.07	187.9	2.30576	C8H16N2O3	C12989	1.10499e+10	1.10422e+10	5.26	5.06372e+09	4.74476e+09	18.83	2.18	1.13	0.000139061	3.86	0.00164158	1.41415	pos		(2'E,4'Z,7'Z,8E)-Colnelenic acid	M292T503	292.2	503.1	12.3202	C18H28O3	C16320	4.26951e+07
m-Coumaric acid	M163T121	163.041	120.9	3.06672	C9H8O3	C12621	6.60619e+06	6.88689e+06	24.44	1.13373e+07	1.17101e+07	21.74	0.58	-0.78	0.0197666	1.7	0.345679	1.56427	neg		Homocitric acid	M189T71	189.039	70.8	21.3395	C7H10O7	C01251	4.52421e+07	4.69437e+07	18.07	7.25427e+07	7.45042e+07	11.48	0.62	-0.68	0.00512871	2.29	0.0205792	1.27904	pos		Alpha-dimorphecolic acid	M295T536	295.228	536.1	0.677442	C18H32O3	C14767	6.95345e+08
D-Phenylalanine	M164T89	164.072	88.9	1.68219	C9H11NO2	C02265	2.87026e+08	2.68784e+08	22.63	2.03845e+08	2.01376e+08	14.67	1.41	0.49	0.0420458	1.38	0.345679	1.46804	neg		Kynurenic acid	M190T210	190.05	209.6	1.45225	C10H7NO3	C01717	1.71225e+09	1.72993e+09	22.24	3.06123e+09	3.12759e+09	11.39	0.56	-0.84	0.00359706	2.44	0.0158518	1.3016	pos		Hispidulin	M299T376	299.055	375.6	2.42096	C16H12O6	C10058	1.39804e+09
Vanylglycol	M165T82	165.056	81.5	4.1804	C9H12O4	C05594	1.335e+07	1.34246e+07	4.81	1.1035e+07	1.06466e+07	12.1	1.21	0.27	0.0222977	1.65	0.345679	1.54608	neg		L-Dopa	M198T74	198.076	74.2	1.39341	C9H11NO4	C00355	3.69567e+07	3.71361e+07	3.96	2.64402e+07	2.58243e+07	7.45	1.4	0.48	0.000189334	3.72	0.00203218	1.40799	pos		all-trans-Retinoic acid	M299T538	299.259	538.2	0.0654286	C20H28O2	C00777	1.04839e+08
cis-Aconitic acid	M173T444	173.009	443.9	0	C6H6O6	C00417	2.48669e+06	2.42012e+06	9.6	3.33154e+06	3.61683e+06	17.68	0.75	-0.42	0.0409264	1.39	0.345679	1.40611	neg		gamma-Glutamyl-beta-aminopropiononitrile	M200T105	200.091	104.7	0.949883	C8H13N3O3	C06114	7.36549e+06	7.59301e+06	9.52	1.32391e+07	1.34321e+07	23.04	0.56	-0.85	0.00471556	2.33	0.019347	1.28546	pos		15-Deoxy-d-12,14-PGJ2	M315T491	315.196	490.7	1.02793	C20H28O3	C14717	2.60929e+07
L-Tyrosine	M180T73	180.067	72.8	2.08811	C9H11NO3	C00082	2.52103e+08	2.35631e+08	26.05	8.85735e+07	3.74955e+07	116.43	2.85	1.51	0.0264548	1.58	0.345679	1.54598	neg		L-Tryptophan	M205T188	205.097	187.9	1.83328	C11H12N2O2	C00078	1.99251e+10	1.93101e+10	24.56	3.91546e+09	3.9335e+09	6.61	5.09	2.35	1.44061e-05	4.84	0.000414489	1.44481	pos		Prostaglandin F1a	M337T515	337.238	514.9	0.5634	C20H36O5	C06475	2.1814e+07
Levonordefrin	M182T221	182.082	220.5	0.549202	C9H13NO3	C11768	8.74246e+06	8.59918e+06	14.59	4.19251e+06	3.10175e+06	61.51	2.09	1.06	0.02055	1.69	0.345679	1.58504	neg		Apiole	M205T316_1	205.086	315.5	20.645	C12H14O4	C10429	7.47006e+06	7.53786e+06	6.16	1.84206e+07	1.81324e+07	9.39	0.41	-1.3	3.61641e-06	5.44	0.000194158	1.45515	pos		LysoPA(16_0_0_0)	M409T469_2	409.235	469	1.76915	C19H39O7P	C04036	6.24852e+08
N-Acetyl-L-glutamine	M187T413	187.077	413.1	22.2856	C7H12N2O4	D07063	3.92381e+06	3.93618e+06	6.85	9.40503e+06	1.07567e+07	37.61	0.42	-1.26	0.0466419	1.33	0.345679	1.57659	neg		(+)-1(10),4-Cadinadiene	M205T551	205.195	551.3	2.31975	C15H24	C06394	6.56838e+06	6.53527e+06	8.11	4.73602e+06	4.82394e+06	16.94	1.39	0.47	0.0135108	1.87	0.0418997	1.19887	pos		1,2-Bis-O-sinapoyl-beta-D-glucose	M591T261_2	591.182	261.2	17.2133	C28H32O14	C04275	9.04454e+07
Isoferulic acid	M193T128	193.052	127.9	8.636	C10H10O4	C10470	2.63561e+07	2.66642e+07	6.83	2.06988e+07	2.03571e+07	16.47	1.27	0.35	0.0306382	1.51	0.345679	1.43384	neg		(+)-7-Isojasmonic acid	M211T497	211.133	496.5	0.0254733	C12H18O3	C16317	1.28567e+08	1.25588e+08	14.91	9.66245e+07	9.42058e+07	10.78	1.33	0.41	0.020605	1.69	0.0572175	1.15344	pos
Zingerone	M193T420_2	193.087	419.6	0	C11H14O3	C17497	4.46815e+06	4.47122e+06	69.47	1.41405e+07	1.61059e+07	38.16	0.32	-1.66	0.033175	1.48	0.345679	1.42739	neg		TES	M212T170	212.055	169.6	2.51822	C6H15NO6S	C05353	1.40959e+07	1.39373e+07	13.99	406717	421930	25.93	34.66	5.12	4.3292e-07	6.36	7.55656e-05	1.46284	pos
trans-Ferulic acid	M193T97	193.05	96.6	1.67832	C10H10O4	C01494	1.26554e+08	1.20876e+08	27.35	5.32645e+07	3.40362e+07	76.06	2.38	1.25	0.0251074	1.6	0.345679	1.54341	neg		beta-Alanyl-L-lysine	M217T93	217.155	93	0.0174507	C9H19N3O3	C05341	3.43698e+07	3.43134e+07	13.96	2.75821e+07	2.76416e+07	5.85	1.25	0.32	0.0308757	1.51	0.0772224	1.11028	pos
Gluconic acid	M195T48	195.051	48.1	1.41501	C6H12O7	C00257	1.62218e+08	1.49541e+08	21.22	1.03887e+08	9.872e+07	13.59	1.56	0.64	0.00987753	2.01	0.345679	1.63002	neg		N-Acetylserotonin	M218T322	218.211	322.3	0.13632	C12H14N2O2	C00978	8.39065e+06	6.21948e+06	55.63	1.95012e+07	2.01199e+07	26.5	0.43	-1.22	0.0158966	1.8	0.0472045	1.18421	pos
3-Oxalomalate	M205T414	205.014	413.9	4.72648	C6H6O8	C01990	6.18103e+06	6.18245e+06	3.52	8.7191e+06	8.79262e+06	14.13	0.71	-0.5	0.0158644	1.8	0.345679	1.75183	neg		Capsidiol	M219T443	219.174	442.8	2.28129	C15H24O2	C09627	1.04686e+07	1.06425e+07	6.56	9.45473e+06	9.46102e+06	4.42	1.11	0.15	0.0451145	1.35	0.102717	1.0568	pos
(-)-Jasmonic acid	M209T261	209.118	261.1	0.114768	C12H18O3	C08491	1.77103e+09	1.77623e+09	8.74	4.17083e+09	4.13414e+09	7.5	0.42	-1.24	5.83341e-06	5.23	0.0564674	1.91221	neg		Nootkatone	M219T539	219.174	538.8	0.109502	C15H22O	C17914	1.70234e+07	1.70353e+07	8.61	1.05441e+07	1.02977e+07	20.8	1.61	0.69	0.00459006	2.34	0.0189679	1.28496	pos
Pentadecanoic acid	M241T616	241.217	615.7	0.0174117	C15H30O2	C16537	5.96988e+07	6.19659e+07	10.14	3.97271e+07	3.70706e+07	29.85	1.5	0.59	0.0286999	1.54	0.345679	1.48237	neg		gamma-Glutamylalanine	M219T55	219.097	55.4	0	C7H11N2O5R	C03740	3.56613e+07	3.49233e+07	8.1	4.57943e+07	4.61268e+07	4.03	0.78	-0.36	0.00130064	2.89	0.00766436	1.35104	pos
Palmitic acid	M255T559	255.234	558.9	4.21574	C16H32O2	C00249	1.59098e+08	1.70309e+08	49.38	3.58268e+08	3.40527e+08	26.4	0.44	-1.17	0.0318299	1.5	0.345679	1.47183	neg		Cis-zeatin	M220T80	220.118	80.2	6.7055	C10H13N5O	C00371	1.57249e+07	1.55629e+07	7.34	1.39199e+07	1.39553e+07	3.97	1.13	0.18	0.0270543	1.57	0.0698877	1.12868	pos
6beta-Hydroxy-17beta-estradiol	M287T405	287.165	405	1.12827	C18H24O3	C03935	9.49888e+06	9.6376e+06	22.51	22470129	2.4216e+07	39.06	0.42	-1.24	0.022616	1.65	0.345679	1.58627	neg		1D-1-Guanidino-3-amino-1,3-dideoxy-scyllo-inositol	M220T89	220.118	89.1	2.72581	C7H16N4O4	C01298	2.47804e+06	2.54468e+06	17.68	6.06715e+06	4.54705e+06	58.35	0.41	-1.29	0.0221922	1.65	0.0604002	1.14861	pos
(2'E,4'Z,7'Z,8E)-Colnelenic acid	M292T503	292.2	503.1	12.3202	C18H28O3	C16320	1.51709e+07	1.49735e+07	8.42	2.5148e+07	2.4878e+07	29.77	0.6	-0.73	0.0255017	1.59	0.345679	1.48043	neg		Hydroxykynurenine	M224T150	224.128	150.5	0.589009	C10H12N2O4	C02794	1.46501e+07	1.46116e+07	6.19	9.2261e+06	9.71667e+06	16.52	1.59	0.67	0.00240492	2.62	0.0117806	1.32332	pos
5-KETE	M317T508	317.212	507.9	0.239587	C20H30O3	C14732	1.41311e+07	1.42258e+07	11.94	2.08567e+07	2.21286e+07	24.05	0.68	-0.56	0.046471	1.33	0.345679	1.39952	neg		Cerulenin	M224T226	224.134	225.5	25.8774	C12H17NO3	C12058	1.33199e+08	1.37823e+08	23.71	7.19046e+08	7.23175e+08	29.1	0.19	-2.43	0.000135848	3.87	0.00161645	1.41562	pos
PGA1	M335T388_2	335.221	387.8	3.94963	C20H32O4	C04685	7.10162e+06	6.90507e+06	9.83	4.81983e+06	4.69241e+06	12.26	1.47	0.56	0.0022393	2.65	0.287565	1.77215	neg		2-Amino-2-deoxyisochorismate	M226T143	226.071	143	0.106161	C10H11NO5	C18054	3.12493e+07	3.102e+07	13.41	4.60285e+07	4.81828e+07	20.17	0.68	-0.56	0.0266571	1.57	0.0691397	1.12692	pos
Trioxilin A3	M353T510	353.233	510.2	0.917241	C20H34O5	C14809	1.8423e+07	1.95937e+07	24.44	1.01541e+07	8.92675e+06	44.48	1.81	0.86	0.0439247	1.36	0.345679	1.45502	neg		Trioxsalen	M228T240	228.087	239.8	27.8054	C14H12O3	C09314	1.10143e+07	1.1215e+07	15.23	2.05526e+06	1972904	17.68	5.36	2.42	6.54167e-06	5.18	0.000268298	1.44983	pos
Stachyose	M665T54_2	665.221	54.3	9.13381	C24H42O21	C01613	1.03142e+07	1.00158e+07	25.75	2.14243e+07	2.31803e+07	38.42	0.48	-1.05	0.0456297	1.34	0.345679	1.4053	neg		Deoxyuridine	M228T641	228.196	641.4	0.457193	C9H12N2O5	C00526	1.34165e+08	1.33832e+08	3.21	1.68012e+08	1.65561e+08	12.65	0.8	-0.32	0.0144293	1.84	0.0439861	1.19331	pos
Digoxin	M779T519	779.431	518.6	11.5161	C41H64O14	C06956	3.59656e+06	2.52628e+06	71.82	1.15452e+07	1.15788e+07	52.47	0.31	-1.68	0.0295989	1.53	0.345679	1.55283	neg		Benz[a]anthracene	M229T91	229.107	90.6	24.1116	C18H12	C14317	1.19398e+07	1.08756e+07	36.43	3.09726e+07	3.08509e+07	9.82	0.39	-1.38	0.00155601	2.81	0.00868932	1.343	pos
																					Costunolide	M233T506	233.153	506.4	2.47048	C15H20O2	C09382	3.89952e+07	4.25925e+07	24.04	1.10109e+07	1.05415e+07	10.56	3.54	1.82	0.00015292	3.82	0.00174754	1.41293	pos
																					Isoalantolactone	M233T553	233.153	552.5	2.89938	C15H20O2	C09484	2.97098e+06	1.30135e+06	123.39	1.20177e+07	1.35031e+07	53.14	0.25	-2.02	0.0374953	1.43	0.08923	1.0807	pos
																					Methylphenidate	M234T305	234.148	305.4	2.0329	C14H19NO2	C07196	2.75393e+07	24245018	31.05	1.33597e+07	1.32338e+07	12.91	2.06	1.04	0.00408208	2.39	0.0174323	1.29431	pos
																					Confertifolin	M235T406	235.169	406.3	0.0779644	C15H22O2	C09376	2.51624e+08	2.47737e+08	22.85	1.28359e+08	1.27157e+08	8.31	1.96	0.97	0.00171568	2.77	0.00930862	1.33955	pos
																					Polygodial	M235T451	235.17	450.6	2.22818	C15H22O2	C09712	4.46463e+07	4.88087e+07	23.23	9.16535e+07	8.91105e+07	12.19	0.49	-1.04	0.00229171	2.64	0.0113989	1.32203	pos
																					Cytidine	M244T69	244.092	68.8	2.76945	C9H13N3O5	C00475	6.67227e+07	6.30385e+07	25.44	1.50807e+07	1.42762e+07	27.62	4.42	2.15	0.000171744	3.77	0.00188737	1.41055	pos
																					Uridine	M245T56_1	245.076	56	3.5744	C9H12N2O6	C00299	2.67496e+07	2.46799e+07	28.65	7.51161e+07	7.6775e+07	11.2	0.36	-1.49	0.000357091	3.45	0.00308322	1.39452	pos
																					Illudin M	M249T349	249.149	348.8	0.492012	C15H20O3	C09687	1.08318e+08	1.2038e+08	24.1	1.87108e+07	1.89042e+07	11.09	5.79	2.53	2.66176e-05	4.57	0.00059162	1.43906	pos
																					Parthenolide	M249T357	249.148	357	0.469863	C15H20O3	C07609	4.16044e+07	4.1585e+07	4.25	8.88538e+07	8.57063e+07	15.46	0.47	-1.09	7.42647e-05	4.13	0.00109778	1.42613	pos
																					Abscisic aldehyde	M249T431	249.148	431.1	1.91051	C15H20O3	C13455	1.58151e+08	1.58446e+08	20.07	4.26389e+07	4.17937e+07	14.25	3.71	1.89	4.42312e-05	4.35	0.000803888	1.43224	pos
																					2'-Deoxyadenosine	M252T55	252.109	55.4	0.888503	C10H13N5O3	C00559	2.15218e+08	2.13145e+08	9.35	1.36054e+08	1.41307e+08	18.85	1.58	0.66	0.00546619	2.26	0.0215722	1.27478	pos
																					Stearolic acid	M263T528	263.236	528.3	13.8051	C18H32O2	C08459	2.82457e+07	2.4262e+07	30.17	604412	586098	24.07	46.73	5.55	6.86541e-07	6.16	9.19723e-05	1.46128	pos
																					Subaphylline	M265T246	265.155	246.1	0.178755	C14H20N2O3	C10497	3.51605e+07	3.49675e+07	4.97	4.71651e+07	4.89986e+07	13.9	0.75	-0.42	0.00986629	2.01	0.0330444	1.22888	pos
																					(10S)-Juvenile hormone III diol	M267T409	267.195	409	13.9748	C16H28O4	C16505	4.48811e+07	4.49695e+07	5.07	9.32608e+07	9.40591e+07	22.84	0.48	-1.06	0.00787893	2.1	0.028129	1.35724	pos
																					Diethofencarb	M268T283	268.154	282.5	0.46242	C14H21NO4	C11077	3.02321e+07	3.13013e+07	10.93	2.14794e+07	2.02693e+07	27.15	1.41	0.49	0.0441911	1.35	0.10114	1.05499	pos
																					Estrone	M270T76	270.154	75.8	3.18268	C18H22O2	C00468	3.99042e+07	3.52296e+07	62.13	7.26164e+06	7.21108e+06	14.27	5.5	2.46	0.0154593	1.81	0.0462434	1.30012	pos
																					Naringenin	M273T371	273.075	371.3	2.1972	C15H12O5	C00509	5.54698e+06	5.42768e+06	14.49	7.28982e+06	7.11653e+06	10.81	0.76	-0.39	0.0203788	1.69	0.0568155	1.15954	pos
																					Nandrolone	M275T666	275.2	666.5	2.02061	C18H26O2	C07254	2.2579e+07	2.27785e+07	5.4	2.73479e+07	2.7445e+07	13.01	0.83	-0.28	0.0403972	1.39	0.094396	1.07072	pos
																					Saccharopine	M276T54	276.119	53.8	0.0127323	C11H20N2O6	C00449	1.91621e+07	1.95199e+07	25.13	3.89814e+07	4.02275e+07	8.2	0.49	-1.02	0.00199978	2.7	0.0103654	1.33113	pos
																					Isohelenol	M279T325	279.122	324.7	2.78014	C15H18O5	C09485	1.50901e+07	1.4033e+07	26.34	8.96061e+06	8.81654e+06	6.44	1.68	0.75	0.0252903	1.6	0.0665386	1.23698	pos
																					Doxepin	M280T326	280.174	326.4	17.2181	C19H21NO	C06971	2.10403e+07	2.10352e+07	20.09	9.48371e+06	8.78661e+06	34.32	2.22	1.15	0.00537853	2.27	0.0212952	1.27209	pos
																					Linoleic acid	M280T581	280.263	581.1	0.614424	C18H32O2	C01595	5.16753e+07	4.5349e+07	54.83	1.4027e+08	1.39904e+08	11.06	0.37	-1.44	0.0258394	1.59	0.0675595	1.24637	pos
																					Qing Hau Sau	M283T301	283.154	300.8	1.3279	C15H22O5	C09538	2.14603e+08	2.38782e+08	51.59	3.73843e+07	2.61846e+07	64.66	5.74	2.52	0.0102388	1.99	0.0339323	1.22564	pos
																					Retinal	M285T637	285.221	637.4	0.017131	C20H28O	C00376	5.65809e+06	5.67412e+06	8.54	7.53747e+07	7.38447e+07	21.33	0.08	-3.74	5.0955e-07	6.29	7.79216e-05	1.46201	pos
																					Luteolin	M287T278	287.054	278.1	2.00659	C15H10O6	C01514	5.63686e+06	5.76184e+06	10.04	2.06804e+07	2.01057e+07	18.1	0.27	-1.88	1.5977e-05	4.8	0.000434096	1.44346	pos
																					Androsterone	M290T367	290.211	367.2	28.8548	C19H30O2	C00523	5.4353e+07	5.32025e+07	9.05	6.81763e+07	7.01068e+07	10.96	0.8	-0.33	0.0205586	1.69	0.0571507	1.15676	pos
																					Argininosuccinic acid	M291T250	291.134	250.2	12.3655	C10H18N4O6	C03406	1.80814e+07	1.8267e+07	4.09	2.51047e+07	2.55601e+07	9.98	0.72	-0.47	0.00108391	2.97	0.00672598	1.35778	pos
																					Sclareol	M291T420	291.271	420.5	10.1775	C20H36O2	C09183	4.50566e+06	4.79832e+06	32.79	756469	703749	25.67	5.96	2.57	0.000249087	3.6	0.00242518	1.40194	pos
																					Terbinafine	M291T478	291.195	477.9	14.4233	C21H25N	C08079	1.56463e+09	1.61425e+09	14.95	1.0072e+09	9.32361e+08	18.51	1.55	0.64	0.00906005	2.04	0.0310968	1.23197	pos
																					Etiocholanolone	M291T558	291.232	558.1	0.60433	C19H30O2	C04373	3.26295e+08	3.39185e+08	15.78	1.00582e+08	1.02689e+08	19.06	3.24	1.7	0.000102882	3.99	0.0013578	1.421	pos
																					Cyclopentolate	M292T301	292.19	301.4	3.49583	C17H25NO3	C06932	1.7798e+08	1.78325e+08	2.48	1.18413e+08	120337481	11.25	1.5	0.59	0.0045161	2.35	0.0187286	1.38784	pos
																					9,10-EOT	M292T461	292.199	461.3	16.0847	C18H28O3	C16324	8.02561e+07	8.19625e+07	12.36	4.04236e+07	3.78809e+07	16.07	1.99	0.99	0.000437481	3.36	0.00353408	1.38788	pos
																					13(S)-HpOTrE	M293T587	293.211	587.2	12.7026	C18H30O4	C04785	1.6434e+08	1.66171e+08	25.92	5.77537e+07	5.03803e+07	60.64	2.85	1.51	0.013712	1.86	0.0423671	1.19749	pos
																					9-OxoODE	M294T468	294.214	467.8	19.3737	C18H30O3	C14766	1.26932e+08	1.48621e+08	39.23	2.21698e+07	2.13666e+07	15.02	5.73	2.52	0.00088891	3.05	0.00584707	1.36352	pos
																					13-L-Hydroperoxylinoleic acid	M295T526_2	295.227	525.9	2.03234	C18H32O4	C04717	2.93643e+09	3.12356e+09	50.94	5.42347e+08	3.28004e+08	84.68	5.41	2.44	0.0105809	1.98	0.0347782	1.22019	pos
																					Dehypoxanthine futalosine	M296T50	296.065	50.3	3.42928	C14H16O7	C17010	2.24009e+08	2.29759e+08	6.49	1.70036e+07	1.65425e+07	12.16	13.17	3.72	2.32538e-08	7.63	2.72905e-05	1.46776	pos
																					(S)-Norreticuline	M298T148	298.148	148.3	29.295	C18H21NO4	C06520	6.59876e+06	6.88944e+06	17.23	1.01303e+07	1.02795e+07	19.65	0.65	-0.62	0.0210174	1.68	0.0580562	1.15701	pos
																					5'-Methylthioadenosine	M298T163	298.097	162.5	0.143252	C11H15N5O3S	C00170	3.86769e+07	3.91218e+07	6.75	1.77544e+08	1.65813e+08	19.58	0.22	-2.2	4.79965e-06	5.32	0.000228039	1.45259	pos
																					Tridemorph	M298T690	298.31	689.6	1.93088	C19H39NO	C11285	1.46916e+07	1.4709e+07	3.82	1.99722e+07	1.97578e+07	11.99	0.74	-0.44	0.00292038	2.53	0.0135866	1.31223	pos
																					Enterolactone	M299T339	299.126	338.7	5.45745	C18H18O4	C18165	8.00325e+07	7.74336e+07	10.03	4.92351e+06	1.9677e+06	135.53	16.26	4.02	0.0112675	1.95	0.0364151	1.34341	pos
																					Norethindrone	M299T364	299.2	364.1	0.494319	C20H26O2	C05028	7.21754e+07	7.41698e+07	9.33	3.13152e+07	3.11005e+07	17.25	2.3	1.2	0.000145507	3.84	0.00168803	1.41413	pos
																					3-Dehydrosphinganine	M300T496	300.289	496.2	1.91815	C18H37NO2	C02934	1.18017e+07	1.18237e+07	16.29	1.88954e+07	1.92859e+07	8.83	0.62	-0.68	0.0023148	2.64	0.0114647	1.32434	pos
																					9-cis-Retinoic acid	M301T494	301.216	493.9	1.58026	C20H28O2	C15493	2.7172e+07	2.58551e+07	21.56	1.77964e+07	1.67807e+07	14.94	1.53	0.61	0.0160611	1.79	0.0475351	1.18495	pos
																					12-KETE	M301T577	301.216	577	11.7325	C20H30O3	C14807	1.13977e+08	1.08766e+08	19.84	9.17223e+06	9.26992e+06	33.38	12.43	3.64	1.66073e-05	4.78	0.000445806	1.44319	pos
																					Sphinganine	M302T486	302.304	485.9	0.307896	C18H39NO2	C00836	1.24113e+08	1.33667e+08	24.3	6.08341e+07	6.06467e+07	19.21	2.04	1.03	0.00601612	2.22	0.0231172	1.26807	pos
																					16a-Hydroxyandrost-4-ene-3,17-dione	M303T438	303.194	438.3	3.54887	C19H26O3	C05140	4.03425e+06	4.03615e+06	12.2	1.63344e+06	1.62636e+06	8.02	2.47	1.3	1.75444e-05	4.76	0.000464002	1.4426	pos
																					17alpha-Methyl-5alpha-androstane-3beta,11beta,17beta-triol	M305T332	305.247	331.9	10.9224	C20H34O3	C15285	7.62492e+06	7.27004e+06	34.47	3.00004e+07	3.05987e+07	63.98	0.25	-1.98	0.0392393	1.41	0.0922769	1.07301	pos
																					Zeranol	M305T457	305.174	456.7	12.5635	C18H26O5	C14752	1.10321e+07	1.09481e+07	15.61	1.83203e+07	1.96101e+07	17.24	0.6	-0.73	0.00642867	2.19	0.0242103	1.26249	pos
																					6beta-Hydroxytestosterone	M305T560	305.21	560	2.54251	C19H28O3	C14497	8.95154e+07	8.26288e+07	19.03	1.85507e+07	1.93032e+07	60.59	4.83	2.27	0.0169172	1.77	0.0493708	1.28958	pos
																					2,3-Dinor-8-iso prostaglandin F2alpha	M309T562	309.208	561.7	6.01361	C18H30O5	C14794	1.87675e+08	1.87057e+08	3.42	8.8086e+07	9.09179e+07	12.65	2.13	1.09	3.18966e-05	4.5	0.000659655	1.43601	pos
																					2,3-Dinor-8-iso prostaglandin F1alpha	M311T365	311.22	364.9	9.10617	C18H32O5	C14795	1.42449e+08	1.41019e+08	20.2	5.38929e+07	5.02963e+07	18.07	2.64	1.4	0.000332003	3.48	0.00295412	1.39292	pos
																					Docosahexaenoic acid	M311T667	311.236	667.3	10.3908	C22H32O2	C06429	1.22976e+08	1.25436e+08	4.53	5.78543e+07	6.21101e+07	35.85	2.13	1.09	0.0304749	1.52	0.0765122	1.23664	pos
																					(S)-Norlaudanine	M312T235	312.164	235	28.2992	C19H23NO4	C21630	2.12988e+06	2.06918e+06	11.91	3.08348e+07	2.87846e+07	17.31	0.07	-3.86	1.84273e-07	6.73	5.55626e-05	1.46495	pos
																					9,10-12,13-Diepoxyoctadecanoate	M313T379	313.236	379.3	3.75434	C18H32O4	C14836	3.38823e+07	3.41235e+07	6.64	1.77257e+07	1.71921e+07	9.46	1.91	0.93	2.66254e-05	4.57	0.00059162	1.43727	pos
																					12-Keto-leukotriene B4	M317T401	317.21	401.1	2.44346	C20H30O4	C05949	7.34485e+06	6.68661e+06	37.41	3.25856e+06	2.79146e+06	42.52	2.25	1.17	0.0198046	1.7	0.055587	1.16336	pos
																					Pregnenolone	M317T474_1	317.247	474.2	0.239561	C21H32O2	C01953	1.21596e+08	1.20074e+08	20.59	7.69536e+07	7.80495e+07	28.3	1.58	0.66	0.0385121	1.41	0.0910934	1.07642	pos
																					Allopregnanolone	M318T474_2	318.25	474.2	17.2817	C21H34O2	C13712	1.47443e+07	1.48063e+07	2.82	9.99137e+06	1.06221e+07	20.23	1.48	0.56	0.0351027	1.45	0.0850756	1.21596	pos
																					(S,E)-Zearalenone	M319T226	319.15	226	11.5181	C18H22O5	C09981	9.33747e+06	9.21393e+06	7.25	1.58326e+07	1.64858e+07	16.24	0.59	-0.76	0.00140806	2.85	0.00808683	1.34758	pos
																					5(S)-HpETE	M319T432	319.227	431.7	0.0158681	C20H32O4	C05356	2.39564e+07	2.55972e+07	20.03	6.37944e+06	6.4699e+06	46.58	3.76	1.91	0.0031841	2.5	0.0144896	1.30744	pos
																					19(R)-HETE	M321T296	321.241	295.6	3.48925	C20H32O3	C14749	3.70859e+08	3.81552e+08	15.07	7.44081e+07	7.75987e+07	22.31	4.98	2.32	3.13668e-05	4.5	0.000653795	1.43631	pos
																					8(R)-HETE	M321T317	321.243	317.5	2.25375	C20H32O3	C14824	2.6189e+07	2.68428e+07	14.6	7.03652e+07	7.43611e+07	18.13	0.37	-1.43	0.000217835	3.66	0.00221582	1.40514	pos
																					alpha-Zearalenol	M321T408	321.169	408.4	3.03889	C18H24O5	C14750	2.69691e+07	2.4881e+07	31.88	7.77832e+06	5.58019e+06	62.02	3.47	1.79	0.00461244	2.34	0.019034	1.28208	pos
																					8,9-DiHETrE	M321T493	321.241	492.7	9.7559	C20H34O4	C14773	1.82488e+07	1.76391e+07	21.95	6.09103e+06	5.5306e+06	26.61	3	1.58	0.000500501	3.3	0.00389495	1.38162	pos
																					Pregnanediol	M321T585	321.314	584.9	2.72904	C21H36O2	C05484	8.39969e+07	1.01133e+08	51.45	1.20346e+07	1.38029e+07	51.32	6.98	2.8	0.0135217	1.87	0.0419238	1.1993	pos
																					Cellobiose	M325T222	325.113	221.6	11.4853	C12H22O11	C00185	2.16113e+07	2.34627e+07	57.71	2.33208e+06	2.36932e+06	26.78	9.27	3.21	0.00162059	2.79	0.00894023	1.34255	pos
																					Norsanguinarine	M333T163	333.081	163.2	1.30559	C20H15NO4	C05191	3.3607e+07	3.08244e+07	27.88	9.15939e+06	9.23224e+06	28.29	3.67	1.88	0.000561024	3.25	0.00420674	1.38144	pos
																					Gibberellin A4	M333T265	333.191	265.2	0.186665	C19H24O5	C11864	3.33111e+06	3.38528e+06	17.24	4.89598e+06	4.77608e+06	16.35	0.68	-0.56	0.0185176	1.73	0.0528252	1.1656	pos
																					21-Hydroxypregnenolone	M333T464	333.24	463.6	6.52982	C21H32O3	C05485	4.43089e+06	4.55826e+06	20.79	1.55409e+06	1.45418e+06	24.1	2.85	1.51	0.000579484	3.24	0.00430309	1.37854	pos
																					(5Z,9E,14Z)-(8xi,11R,12S)-11,12-epoxy-8-hydroxyicosa-5,9,14-trienoic Acid	M336T450	336.223	449.9	20.5221	C20H32O4	C04849	9.43814e+06	9.16885e+06	24.73	4.75286e+06	4.76942e+06	14.57	1.99	0.99	0.00336423	2.47	0.0150817	1.30334	pos
																					12-Keto-tetrahydro-leukotriene B4	M336T588	336.31	588.3	0.548677	C20H32O4	C02165	2.38596e+07	2.33109e+07	37.16	8.40402e+06	8.03839e+06	24.02	2.84	1.51	0.0041224	2.38	0.017532	1.29058	pos
																					Coniferin	M342T59	342.14	58.5	23.6745	C16H22O8	C00761	1.81701e+08	1.87168e+08	10.04	4.38627e+07	4.38652e+07	9.86	4.14	2.05	1.10431e-06	5.96	0.000107796	1.45965	pos
																					Cortexolone	M346T501	346.332	501.4	0.576471	C21H30O4	C05488	3.59967e+07	3.58289e+07	12.15	4.67995e+07	4.87238e+07	9.81	0.77	-0.38	0.0162236	1.79	0.0478893	1.18482	pos
																					(+)-Demethoxyaschantin	M353T362	353.141	362.4	19.0692	C21H22O6	C17844	4.69831e+06	4.75023e+06	4.77	3.44165e+06	3.44536e+06	9.03	1.37	0.45	0.000876417	3.06	0.00578759	1.36647	pos
																					17-O-Acetylnorajmaline	M354T85	354.177	85.3	3.33106	C21H26N2O3	C11809	4.34813e+06	3.21051e+06	55.76	3.17181e+07	3.24639e+07	9.13	0.14	-2.87	0.00235701	2.63	0.0116199	1.41446	pos
																					S-Adenosylmethioninamine	M355T104	355.149	104.4	3.57146	C14H23N6O3S	C01137	3.98747e+07	3.87416e+07	16.01	1.44972e+07	1.48368e+07	38.81	2.75	1.46	0.00290284	2.54	0.0135272	1.31128	pos
																					Chlorogenic acid	M355T228	355.103	228.1	0.0113547	C16H18O9	C00852	2.23132e+08	1.99273e+08	32.33	4.10221e+06	2.68568e+06	77.86	54.39	5.77	2.43228e-05	4.61	0.000557753	1.43847	pos
																					Aldosterone	M361T545_1	361.222	545.1	1.99478	C21H28O5	C01780	4.27614e+06	3.63914e+06	35	722692	712239	7.29	5.92	2.56	0.00100944	3	0.0063933	1.43541	pos
																					GMP	M364T588	364.341	588.3	4.01571	C10H14N5O8P	C00144	2.06683e+07	2.07647e+07	3.13	1.72118e+07	1.68226e+07	7.74	1.2	0.26	0.00400485	2.4	0.0172065	1.29583	pos
																					Dihydrocortisol	M365T449_3	365.232	449.3	0.337389	C21H32O5	C05471	2.86875e+07	2.83479e+07	18.16	2.9794e+08	2.67042e+08	24.24	0.1	-3.38	3.39444e-06	5.47	0.000186722	1.45509	pos
																					Quinestrol	M365T548	365.248	548	0.547574	C25H32O2	C07619	6.07294e+07	5.65829e+07	16.8	7.97873e+07	8.1302e+07	7.53	0.76	-0.39	0.0188084	1.73	0.0534505	1.16985	pos
																					N-Acetylbialaphos	M366T452	366.148	451.8	5.6867	C13H24N3O7P	C17951	4.78175e+06	4.77877e+06	5.89	1.06692e+07	1.18371e+07	35.64	0.45	-1.16	0.0446994	1.35	0.102041	1.1789	pos
																					Ethynodiol Diacetate	M367T339_1	367.225	338.7	3.36841	C24H32O4	C12724	7.1371e+08	7.30656e+08	7.95	1.5143e+08	1.49394e+08	7.75	4.71	2.24	1.50458e-07	6.82	5.11252e-05	1.46498	pos
																					1-O-Sinapoyl-beta-D-glucose	M369T308_1	369.116	308.1	6.86509	C17H22O10	C01175	2.62729e+07	2.71974e+07	82.51	1.01981e+08	9.58394e+07	17.18	0.26	-1.96	0.0493527	1.31	0.109889	1.15473	pos
																					Cortol	M369T499_2	369.266	499	5.48118	C21H36O5	C05482	1.13078e+08	1.19425e+08	19.2	2.2547e+07	2.28731e+07	20.09	5.02	2.33	3.39928e-05	4.47	0.000686609	1.43601	pos
																					6-Keto-prostaglandin F1a	M371T403	371.26	402.5	6.7978	C20H34O6	C05961	2.48026e+07	2.46489e+07	12.81	8.78029e+06	9.34881e+06	16.86	2.82	1.5	8.7121e-05	4.06	0.00121806	1.42161	pos
																					Estradiol benzoate	M376T306	376.211	306.3	10.8536	C25H28O3	C13444	5.79159e+06	5.09839e+06	48.73	2.52176e+06	2.47498e+06	45.78	2.3	1.2	0.0494736	1.31	0.110085	1.03902	pos
																					Aurachin B	M380T217	380.264	217.3	0.497986	C25H33NO2	C21140	3.42927e+07	3.47127e+07	23.72	3.61399e+06	3.83214e+06	40.45	9.49	3.25	0.000114602	3.94	0.00145177	1.4175	pos
																					(+)-Aschantin	M383T365	383.151	365.4	17.0536	C22H24O7	C17845	3.26244e+07	3.29409e+07	8	7.0036e+06	6.97342e+06	4.5	4.66	2.22	4.8987e-08	7.31	3.37181e-05	1.46701	pos
																					10,11-Epoxy-3-geranylgeranylindole	M388T496	388.304	495.6	20.4329	C28H39NO	C20526	3.11758e+07	3.05575e+07	8.96	2.67188e+06	2.30407e+06	33.84	11.67	3.54	3.97502e-06	5.4	0.000204026	1.45438	pos
																					5-Dehydroavenasterol	M393T632	393.351	631.6	10.0012	C29H46O	C15783	9.55098e+06	9.3998e+06	5.24	5.19472e+06	5.32553e+06	28.4	1.84	0.88	0.022993	1.64	0.0620886	1.26741	pos
																					Diosgenin	M397T496	397.31	495.5	9.14652	C27H42O3	C08898	1.26981e+07	1.26617e+07	8.84	5.35638e+06	4.19051e+06	65.46	2.37	1.25	0.0417747	1.38	0.0967975	1.18687	pos
																					beta-Sitosterol	M397T646_2	397.384	646.5	0.251646	C29H50O	C01753	6.8715e+07	6.84471e+07	20.14	1.31012e+08	1.32013e+08	12.11	0.52	-0.93	0.00151159	2.82	0.00852282	1.34464	pos
																					4'-O-Desmethylpapaveroxine	M401T365	401.159	365.3	22.2455	C21H23NO7	C21599	1.55869e+07	1.42313e+07	53.06	5.61992e+07	6.44973e+07	45.89	0.28	-1.85	0.0248343	1.6	0.0657058	1.13563	pos
																					Gamabufogenin	M403T428_2	403.246	427.8	4.40424	C24H34O5	C16962	1.14051e+08	1.15249e+08	14.07	4.75362e+07	4.24318e+07	41.92	2.4	1.26	0.00451464	2.35	0.0187254	1.28314	pos
																					Lovastatin	M405T454	405.264	454.3	0.187532	C24H36O5	C07074	4.76255e+06	4.70135e+06	15.34	2.08448e+07	2.06517e+07	8.61	0.23	-2.13	2.75451e-06	5.56	0.000165792	1.45648	pos
																					Licoricidin	M407T494	407.219	493.9	4.25815	C26H32O5	C16986	1.63676e+06	1.5134e+06	20.27	6.10064e+06	7.22081e+06	43.48	0.27	-1.9	0.00935807	2.03	0.0318344	1.23484	pos
																					7-Oxodeoxycholate	M407T504_1	407.281	503.5	5.2151	C24H38O5	C04643	6.64889e+07	6.64598e+07	2.06	3.39733e+08	3.35414e+08	9.59	0.2	-2.35	2.79203e-05	4.55	0.000607479	1.46681	pos
																					Yamogenin	M414T494_2	414.32	493.9	16.6538	C27H42O3	C08918	3.34903e+08	3.20898e+08	27.04	1.56786e+08	1.61805e+08	12.29	2.14	1.09	0.00243176	2.61	0.011899	1.3196	pos
																					Vitexin	M415T315	415.101	315.3	7.30906	C21H20O10	C01460	8.06094e+06	7.84301e+06	30.05	2.43043e+06	2.36436e+06	19.43	3.32	1.73	0.000595162	3.23	0.00439036	1.37719	pos
																					Flavonol 7-O-beta-D-glucoside	M417T351	417.152	350.7	4.79905	C21H20O9	C15580	9.80011e+06	9.71282e+06	28.18	1.77378e+07	1.59504e+07	35.22	0.55	-0.86	0.0379571	1.42	0.0901331	1.08092	pos
																					Lupenone	M425T580_2	425.382	580	9.14477	C30H48O	C16990	2.15586e+07	2.05516e+07	25.18	5.24746e+07	5.3941e+07	14.7	0.41	-1.28	0.000765563	3.12	0.00526133	1.37125	pos
																					Betulin	M425T635	425.378	634.8	1.17543	C30H50O2	C08618	7.68702e+06	7.54482e+06	18.72	2.00651e+07	2.22602e+07	24.84	0.38	-1.38	0.00155669	2.81	0.00869129	1.3424	pos
																					Tetracycline	M427T382	427.137	381.7	19.8203	C22H24N2O8	C06570	5.16053e+07	5.18471e+07	9.19	9.58617e+07	9.43012e+07	15.56	0.54	-0.89	0.000484565	3.31	0.00380675	1.38371	pos
																					(S)-2,3-Epoxysqualene	M427T678	427.391	677.5	4.67955	C30H50O	C01054	11623632	1.17043e+07	35.87	2.67264e+07	2.72692e+07	27.98	0.43	-1.2	0.0121405	1.92	0.0385294	1.21349	pos
																					Mifepristone	M429T504	429.261	503.6	0.113064	C29H35NO2	C07652	1.54519e+06	1.0661e+06	76.8	1.24412e+07	1.10169e+07	34.19	0.12	-3.01	0.000851591	3.07	0.00566284	1.36799	pos
																					Digitogenin	M431T422	431.324	422	28.3647	C27H44O5	C08896	2.284e+07	2.31568e+07	11.63	6.00706e+06	5.25951e+06	44.1	3.8	1.93	0.00061447	3.21	0.00448845	1.37748	pos
																					Hecogenin	M431T455	431.313	455.1	0.876739	C27H42O4	C08902	4.80111e+06	4.97409e+06	45.24	944125	943688	19.28	5.09	2.35	0.00190138	2.72	0.00999423	1.33456	pos
																					Gitogenin	M432T421	432.329	421.4	11.5654	C27H44O4	C08899	2.33153e+07	2.32861e+07	7.43	4.42838e+07	4.28461e+07	13.26	0.53	-0.93	0.000138056	3.86	0.00163547	1.41528	pos
																					Genistin	M432T464_2	432.238	464.1	0.472864	C21H20O10	C09126	8.16888e+07	7.7948e+07	40.03	2.42527e+07	2.27063e+07	39.89	3.37	1.75	0.00540677	2.27	0.0213818	1.275	pos
																					Cathasterone	M433T647	433.366	647.5	3.17513	C28H48O3	C15790	2.72358e+07	2.63154e+07	18.35	4.1134e+07	4.17882e+07	6.96	0.66	-0.59	0.00452319	2.34	0.0187493	1.28271	pos
																					3beta,5beta-Ketotriol	M433T672_2	433.312	672.3	5.07172	C27H44O4	C16494	2.664e+09	1.51917e+09	97.63	7.1608e+08	6.57468e+08	23.24	3.72	1.9	0.0474701	1.32	0.106675	1.04992	pos
																					Arabidiol	M445T620_3	445.372	619.7	7.45076	C30H52O2	C19828	1.3573e+08	1.32304e+08	17.16	8.53524e+07	8.99151e+07	15.73	1.59	0.67	0.00823307	2.08	0.0290884	1.24497	pos
																					Testosterone glucuronide	M447T284_1	447.225	284.4	19.6005	C25H36O8	C11134	2.15681e+08	2.09068e+08	42.02	4.14421e+08	4.13649e+08	25.39	0.52	-0.94	0.0349319	1.46	0.0847755	1.09505	pos
																					Orientin	M449T262_2	449.106	262	4.62252	C21H20O11	C10114	1.99269e+07	1.70894e+07	30.27	1.97684e+08	1.18591e+08	91.31	0.1	-3.31	0.00234031	2.63	0.0115654	1.32459	pos
																					Tobramycin	M450T489_2	450.26	489.3	18.5093	C18H37N5O9	C00397	8.33686e+07	8.75275e+07	22.26	5.20868e+07	5.11257e+07	15.51	1.6	0.68	0.0185324	1.73	0.052845	1.1699	pos
																					Cinobufotalin	M459T319_2	459.224	318.7	29.1265	C26H34O7	C16932	2.80083e+08	2.85763e+08	14.32	4.84808e+08	4.85007e+08	2.31	0.58	-0.79	0.00434493	2.36	0.0181959	1.39669	pos
																					Copal-8-ol diphosphate	M469T256	469.224	256	26.904	C20H38O8P2	C20270	2.12781e+06	2.10144e+06	6.07	3.71241e+06	3.51646e+06	20.58	0.57	-0.8	0.00181389	2.74	0.00968815	1.33705	pos
																					Asiatic acid	M489T567_1	489.351	566.8	12.2121	C30H48O5	C08617	2.76251e+07	2.62344e+07	17.3	6.02716e+06	6.09054e+06	12.53	4.58	2.2	6.50784e-06	5.19	0.000267726	1.45052	pos
																					Cucurbitacin D	M499T505	499.306	505.1	8.68013	C30H44O7	C08796	6.19599e+06	6.89456e+06	45.11	1.76885e+07	1.52204e+07	37.92	0.35	-1.51	0.0196463	1.71	0.0552293	1.16179	pos
																					Mupirocin	M501T554	501.321	554	29.522	C26H44O9	C11758	2.60503e+07	2.64568e+07	30.37	5.37226e+06	5.47734e+06	26.84	4.85	2.28	0.000362486	3.44	0.00311977	1.39085	pos
																					Cellotriose	M505T256	505.19	256.2	27.5627	C18H32O16	C06219	5.41379e+06	4.27864e+06	57.7	1.14629e+07	1.22374e+07	17.77	0.47	-1.08	0.0217912	1.66	0.0595695	1.14866	pos
																					Alpha-Carotene	M537T615_1	537.41	615.1	8.81035	C40H56	C05433	2.9734e+07	2.97921e+07	18.46	7.55094e+07	7.23506e+07	44.39	0.39	-1.34	0.0130777	1.88	0.0408541	1.20293	pos
																					(9-cis,9'-cis)-7,7',8,8'-Tetrahydro-psi,psi-carotene	M540T557_1	540.459	557.1	19.9826	C40H60	C15857	7.56571e+07	7.59745e+07	17.09	1.49949e+07	1.59702e+07	40.63	5.05	2.34	0.000663545	3.18	0.00474865	1.37436	pos
																					Oleuropein	M540T685_1	540.157	685.3	4.89839	C25H32O13	C09794	2.69357e+07	2.79956e+07	24.97	5.34148e+06	5.39797e+06	9.9	5.04	2.33	3.33836e-05	4.48	0.000679606	1.43709	pos
																					Cholesteryl-beta-D-glucoside	M549T634_2	549.415	633.9	0.138329	C33H56O6	C03855	2.48821e+07	2.32263e+07	41.11	8.72392e+06	7.25638e+06	51.15	2.85	1.51	0.0132003	1.88	0.0411601	1.20194	pos
																					3,4-Dehydrorhodopin	M553T495_3	553.433	494.8	13.3275	C40H56O	C15874	1.41303e+09	1.36591e+09	18.58	1.55591e+08	1.49625e+08	42.24	9.08	3.18	7.55151e-05	4.12	0.00110852	1.42612	pos
																					beta-Cryptoxanthin	M553T567_2	553.429	567.4	19.8327	C40H56O	C08591	1.40238e+08	1.45143e+08	20.04	3.23202e+07	3.42643e+07	21.65	4.34	2.12	9.88101e-05	4.01	0.00132557	1.42154	pos
																					Cucurbitacin E	M557T510_2	557.298	509.6	23.2838	C32H44O8	C08797	6.05556e+08	6.69394e+08	32.27	1.21443e+08	1.32566e+08	34.76	4.99	2.32	0.00145092	2.84	0.00826052	1.34423	pos
																					Schaftoside	M565T259_2	565.151	258.6	8.09696	C26H28O14	C10181	1.08037e+09	1.04068e+09	57.33	7.78433e+07	8.02957e+07	25.66	13.88	3.79	0.000485554	3.31	0.0038134	1.38592	pos
																					Capsanthin	M567T690_2	567.424	689.7	14.5114	C40H56O3	C08584	346575	281117	43.57	1.71761e+06	1.51641e+06	62.04	0.2	-2.31	0.00710236	2.15	0.0260459	1.2538	pos
																					3,4-Dihydrospheroidene	M571T649_2	571.44	649.5	7.01235	C41H62O	C15895	3.13747e+08	3.29346e+08	14.1	1.39928e+08	1.45939e+08	27.72	2.24	1.16	0.00245826	2.61	0.0119981	1.32153	pos
																					Antheraxanthin	M584T556	584.414	555.8	15.9131	C40H56O3	C08579	7.44746e+07	7.34808e+07	8.88	9.76031e+07	1.00581e+08	8.92	0.76	-0.39	0.00551459	2.26	0.0217214	1.27129	pos
																					Hydroxyspheroidene	M586T680	586.465	680.4	17.392	C41H62O2	C15902	2.42291e+07	2.57055e+07	16.78	1.1701e+07	1.16926e+07	21.25	2.07	1.05	0.00212385	2.67	0.0108122	1.32805	pos
																					All-trans-hexaprenyl diphosphate	M587T520_1	587.336	520.1	16.8969	C30H52O7P2	C01230	1.75923e+07	1.75199e+07	7.09	6.23277e+06	5.42749e+06	37.63	2.82	1.5	0.00643281	2.19	0.0242191	1.36792	pos
																					Neoxanthin	M601T679_2	601.426	678.9	0.704992	C40H56O4	C08606	4.49541e+08	4.14113e+08	28.11	5.60605e+07	5.34208e+07	45.92	8.02	3	0.000254532	3.59	0.00245926	1.40037	pos
																					L-Serine	M104T50	104.035	50	0	C3H7NO3	C00065	4.90098e+07	4.93751e+07	16.38	1.04415e+07	1.03754e+07	18.19	4.69	2.23	1.62998e-05	4.79	0.00037974	1.39156	neg
																					1,3-Benzenediol	M109T238	109.03	237.6	1.61424	C6H6O2	C01751	1.62093e+07	1.50886e+07	23.85	4.90516e+06	4.72411e+06	22.22	3.3	1.72	0.000260283	3.58	0.00216921	1.34933	neg
																					Oxalacetic acid	M113T56	112.988	56.1	5.22179	C4H4O5	C00036	3.55959e+08	3.68409e+08	19.78	2.34503e+09	2.41267e+09	20.08	0.15	-2.72	1.60242e-05	4.8	0.00037558	1.39014	neg
																					Fumaric acid	M115T47	115.004	46.5	1.53038	C4H4O4	C00122	1.48605e+08	1.49719e+08	3.46	1.90019e+08	2.0005e+08	13.45	0.78	-0.35	0.0417677	1.38	0.0873431	1.12683	neg
																					alpha-Ketoisovaleric acid	M115T73_2	115.04	73	1.14642	C5H8O3	C00141	8.89344e+06	8.87322e+06	3.02	2.31888e+07	2.2735e+07	11.89	0.38	-1.38	3.99632e-06	5.4	0.000183338	1.40092	neg
																					L-Norvaline	M116T55	116.072	55.5	1.5163	C5H11NO2	C01826	4.71208e+07	4.43404e+07	16.35	7.34622e+07	6.77619e+07	31.29	0.64	-0.64	0.0492667	1.31	0.0993856	1.00574	neg
																					3-Methylthiopropionic acid	M119T82	119.05	82.4	0.254496	C4H8O2S	C08276	9.31923e+07	8.46217e+07	39.63	2.87748e+07	2.73506e+07	34.77	3.24	1.7	0.00410203	2.39	0.0152604	1.24455	neg
																					Adipic acid	M127T95	127.04	94.9	7.00565	C6H10O4	C06104	914367	649088	90.85	3.5185e+06	3.51389e+06	22.85	0.26	-1.94	0.013451	1.87	0.0372019	1.1574	neg
																					Citramalic acid	M129T86	129.018	85.8	2.40276	C5H8O5	C00815	9.64302e+06	9.25857e+06	14.81	4.7408e+07	4.87327e+07	27.75	0.2	-2.3	8.4796e-05	4.07	0.00105382	1.37153	neg
																					L-Aspartic acid	M132T48	132.03	47.6	1.33303	C4H7NO4	C00049	3.08219e+06	3.43173e+06	53	40273303	4.04639e+07	25.67	0.08	-3.71	0.000553478	3.26	0.00362495	1.33192	neg
																					L-Malic acid	M133T218	133.014	218.4	0	C4H6O5	C00149	1.50324e+07	1.54493e+07	11.2	2.05328e+07	2.17735e+07	15.27	0.73	-0.45	0.0233107	1.63	0.0559433	1.10086	neg
																					Phenyl acetate	M135T671	134.895	671.4	11.1547	C8H8O2	C00548	3.37845e+08	3.42978e+08	3.95	1.99109e+08	1.99376e+08	7.27	1.7	0.76	1.45009e-05	4.84	0.00035528	1.39268	neg
																					4-Nitrophenol	M138T337	138.02	336.8	0.724534	C6H5NO3	C00870	2.40797e+08	2.46327e+08	9.36	6.19825e+07	5.24986e+07	39.81	3.88	1.96	0.000267521	3.57	0.00220673	1.34864	neg
																					D-Xylose	M149T50	149.045	49.6	1.5029	C5H10O5	C00181	1.50987e+08	1.39265e+08	29.61	5.89113e+08	5.82136e+08	4.09	0.26	-1.96	0.00183104	2.74	0.00845631	1.37724	neg
																					Aminosalicylic Acid	M152T381	152.035	381.5	0.499884	C7H7NO3	C02518	6.18358e+06	6.38124e+06	10.87	1.56495e+07	1.43576e+07	27.98	0.4	-1.34	0.000722075	3.14	0.00437402	1.32167	neg
																					2-Pyrocatechuic acid	M153T238	153.02	237.6	2.4572	C7H6O4	C00196	1.1341e+09	1.15537e+09	5.92	7.36806e+08	7.12794e+08	18.08	1.54	0.62	0.00324429	2.49	0.0128314	1.2577	neg
																					Oxoadipic acid	M159T135	158.977	134.8	1.5301	C6H8O5	C00322	8.09842e+07	8.62532e+07	17.06	2.38124e+06	2.47016e+06	13.62	34.01	5.09	8.98625e-08	7.05	2.94333e-05	1.4126	neg
																					Nicotine	M161T669	160.936	669.4	7.52968	C10H14N2	C00745	5.2013e+07	4.98813e+07	17.2	1.20462e+08	1.1831e+08	21.09	0.43	-1.21	0.000799275	3.1	0.00469034	1.31991	neg
																					m-Coumaric acid	M163T121	163.041	120.9	3.06672	C9H8O3	C12621	839581	855409	6.57	640329	663429	16.84	1.31	0.39	0.0265795	1.58	0.0617667	1.08474	neg
																					Phenylpyruvic acid	M163T187	163.041	187.1	2.91952	C9H8O3	C00166	9.87505e+06	9.69791e+06	10.17	3.73591e+06	3.7368e+06	8.48	2.64	1.4	5.99556e-06	5.22	0.000227171	1.39838	neg
																					Isoeugenol	M163T285	163.077	285.1	1.83962	C10H12O2	C10469	3.23847e+07	3.28433e+07	3.41	2.18605e+07	2.21723e+07	9.89	1.48	0.57	0.000313748	3.5	0.00246817	1.34612	neg
																					4-Hydroxycinnamic acid	M163T413	163.04	413.3	0.147203	C9H8O3	C00811	7.20425e+07	7.28011e+07	15.89	2.52003e+08	2.50866e+08	4.11	0.29	-1.81	0.000326336	3.49	0.00254445	1.39948	neg
																					D-Phenylalanine	M164T89	164.072	88.9	1.68219	C9H11NO2	C02265	1.8421e+09	1.82421e+09	20.92	4.51069e+08	3.81994e+08	50.94	4.08	2.03	0.00122864	2.91	0.00630272	1.30174	neg
																					Phthalic acid	M165T545	165.041	545	4.13939	C8H6O4	C01606	5.06129e+08	5.19317e+08	14.61	2.05901e+08	1.89466e+08	38.94	2.46	1.3	0.00359601	2.44	0.0138711	1.25224	neg
																					Terephthalate	M165T59	165.02	59.2	2.27852	C8H6O4	C06337	5.46986e+06	5.29114e+06	9.81	4.05368e+07	4.05665e+07	14.92	0.13	-2.89	5.18157e-07	6.29	6.47195e-05	1.40858	neg
																					Vanylglycol	M165T82	165.056	81.5	4.1804	C9H12O4	C05594	1.57487e+07	1.54792e+07	10.75	7.11025e+06	7.10139e+06	2.86	2.21	1.15	7.00807e-06	5.15	0.000243003	1.398	neg
																					Homogentisic acid	M167T121	167.035	120.9	0	C8H8O4	C00544	4.31985e+07	4.16998e+07	14.36	1.40132e+07	1.38077e+07	12.04	3.08	1.62	1.80607e-05	4.74	0.000401441	1.39018	neg
																					3,4-Dihydroxybenzeneacetic acid	M168T80	168.042	79.9	2.97545	C8H8O4	C01161	5.3502e+06	5.33068e+06	26.49	2.08464e+07	1.94563e+07	29.91	0.26	-1.96	0.000453439	3.34	0.00315549	1.33512	neg
																					Gallic acid	M169T87	169.014	86.8	0.449666	C7H6O5	C01424	4.81326e+06	4.97988e+06	10.34	899010	910439	3.58	5.35	2.42	1.06205e-07	6.97	3.25706e-05	1.41216	neg
																					DL-Glycerol 1-phosphate	M171T47_1	171.006	46.9	0.444428	C3H9O6P	C03189	5.031e+07	5.12743e+07	15.83	3.61287e+07	3.39234e+07	16.27	1.39	0.48	0.0261969	1.58	0.0611346	1.08988	neg
																					cis-Aconitic acid	M173T444	173.009	443.9	0	C6H6O6	C00417	2.4337e+07	3.04659e+07	55.66	4.10881e+06	4.08021e+06	49.3	5.92	2.57	0.0293765	1.53	0.0666506	1.07606	neg
																					trans-Aconitic acid	M173T45	173.008	44.6	6.49681	C6H6O6	C02341	2.20104e+09	2.25451e+09	8.69	1.87892e+09	1.87573e+09	3.6	1.17	0.23	0.0180422	1.74	0.0461179	1.12633	neg
																					Dehydroascorbate	M173T73_1	173.009	73.2	3.02875	C6H6O6	C05422	1.61891e+08	1.61439e+08	6.51	1.22468e+08	1.24322e+08	7	1.32	0.4	0.00117436	2.93	0.0061117	1.3045	neg
																					L-Tyrosine	M180T73	180.067	72.8	2.08811	C9H11NO3	C00082	4.7389e+08	4.68896e+08	5.52	6.41863e+07	6.51938e+07	47.81	7.38	2.88	0.00370802	2.43	0.0141704	1.3551	neg
																					2',6'-Dihydroxy-4'-methoxyacetophenone	M181T295	181.051	295.1	0.923498	C9H10O4	C10680	3.07314e+07	3.20221e+07	13.16	1.55005e+07	1.62051e+07	11.81	1.98	0.99	0.000345163	3.46	0.00263916	1.34387	neg
																					Mannitol	M181T51	181.071	51.4	1.78935	C6H14O6	C00392	7.17759e+07	7.45034e+07	19.29	2.91416e+07	2.69757e+07	24.88	2.46	1.3	0.00115557	2.94	0.00603806	1.30377	neg
																					Levonordefrin	M182T221	182.082	220.5	0.549202	C9H13NO3	C11768	6.69029e+06	6.73924e+06	13.11	2.63551e+06	2.62097e+06	10.83	2.54	1.34	3.66702e-05	4.44	0.000627705	1.38284	neg
																					N-Acetyl-L-glutamine	M187T413	187.077	413.1	22.2856	C7H12N2O4	D07063	1.04901e+07	1.11866e+07	20.71	1.43594e+07	1.47499e+07	10.23	0.73	-0.45	0.0393569	1.4	0.0833187	1.03535	neg
																					Isocitric acid	M191T414	191.02	413.9	0	C6H8O7	C00311	1.5004e+07	1.54771e+07	10.27	7.79392e+06	7.34213e+06	38.56	1.93	0.94	0.0123103	1.91	0.034777	1.16655	neg
																					Glucaric acid	M191T57_1	191.019	56.9	2.6699	C6H10O8	C00818	6.4175e+07	6.1117e+07	75.5	1.49544e+07	8.0585e+06	93.29	4.29	2.1	0.0495439	1.31	0.0997889	1.00193	neg
																					Citric acid	M192T44	192.024	43.5	17.7062	C6H8O7	C00158	6.47399e+08	5.91959e+08	69.12	5.67554e+07	5.37763e+07	13.85	11.41	3.51	0.0093834	2.03	0.028191	1.29988	neg
																					Quinate	M192T48	192.06	48.1	4.12096	C7H12O6	C00296	1.07069e+08	1.1158e+08	11.81	4.36178e+07	4.33368e+07	4.92	2.45	1.3	1.09081e-05	4.96	0.000300827	1.39472	neg
																					Isoferulic acid	M193T128	193.052	127.9	8.636	C10H10O4	C10470	1.37383e+09	1.28287e+09	49.51	4.08447e+08	3.59893e+08	49.58	3.36	1.75	0.0147379	1.83	0.0397444	1.14655	neg
																					Zingerone	M193T420_2	193.087	419.6	0	C11H14O3	C17497	6.85148e+06	6.7997e+06	5.49	9.45422e+06	9.59155e+06	5.69	0.72	-0.46	0.000188441	3.72	0.00174639	1.35689	neg
																					trans-Ferulic acid	M193T97	193.05	96.6	1.67832	C10H10O4	C01494	7.03088e+07	7.52543e+07	19	3.63835e+07	3.61651e+07	8.4	1.93	0.95	0.00120578	2.92	0.0062234	1.30391	neg
																					Vanillylmandelic acid	M197T170	197.119	169.8	5.08398	C9H10O5	C05584	6.18264e+06	6.20106e+06	27.46	6.11931e+07	5.96762e+07	11.08	0.1	-3.31	4.76601e-06	5.32	0.000200587	1.40065	neg
																					Syringic acid	M197T73	197.046	73.1	1.40069	C9H10O5	C10833	6.70888e+06	6.71752e+06	8.11	8.11045e+06	8.12677e+06	2.13	0.83	-0.27	0.00386315	2.41	0.0146104	1.25021	neg
																					Clavulanate	M198T47	198.041	46.7	0	C8H9NO5	C06662	2.66197e+06	2.64275e+06	14.24	1.15836e+06	1.04886e+06	42.14	2.3	1.2	0.00606374	2.22	0.0203597	1.21819	neg
																					6-Acetyl-D-glucose	M221T267	221.067	267.5	1.70084	C8H14O7	C02655	1.27464e+07	1.25468e+07	9.4	8.08834e+06	7.70277e+06	13.92	1.58	0.66	0.0013264	2.88	0.00664743	1.30029	neg
																					Thiopental	M241T170	241.108	170	26.8593	C11H18N2O2S	C07521	6.64511e+08	7.40208e+08	29.73	5.23112e+09	5.33093e+09	18.86	0.13	-2.98	4.87928e-05	4.31	0.000750897	1.38015	neg
																					Pentadecanoic acid	M241T616	241.217	615.7	0.0174117	C15H30O2	C16537	6.90116e+07	7.13216e+07	10.89	4.26308e+07	3.7885e+07	31.16	1.62	0.69	0.0158306	1.8	0.0419217	1.14248	neg
																					Gemfibrozil	M249T520	249.15	519.8	1.50913	C15H22O3	C07020	1.4868e+07	1.52287e+07	16.68	1.08833e+07	1.11417e+07	9.8	1.37	0.45	0.0237459	1.62	0.0567038	1.10165	neg
																					D-Lombricine	M251T121	251.057	120.6	8.32489	C6H15N4O6P	C01726	2.55948e+07	2.58843e+07	3.61	1.47802e+07	1.4885e+07	11.78	1.73	0.79	0.000112676	3.95	0.00125527	1.36694	neg
																					Palmitoleic acid	M253T611	253.217	610.7	0.806423	C16H30O2	C08362	1.76281e+09	1.58514e+09	27.2	5.16189e+08	4.75579e+08	49	3.42	1.77	0.00365882	2.44	0.0140462	1.2505	neg
																					Palmitic acid	M255T559	255.234	558.9	4.21574	C16H32O2	C00249	3.81788e+08	3.78303e+08	31.07	1.88792e+08	1.87696e+08	44.14	2.02	1.02	0.041907	1.38	0.0875103	1.02924	neg
																					Glucose 6-phosphate	M259T46_1	259.023	46.4	1.38009	C6H13O9P	C00092	1.74039e+07	1.75723e+07	14.01	1.0157e+07	1.04045e+07	14.07	1.71	0.78	0.00188836	2.72	0.00861369	1.28404	neg
																					Adenosine	M266T86	266.089	86.2	0.751627	C10H13N5O4	C00212	5.63025e+08	5.70395e+08	19.79	4.76019e+07	4.87995e+07	45.21	11.83	3.56	8.66284e-05	4.06	0.00106484	1.37121	neg
																					2-O-(alpha-D-Mannosyl)-D-glycerate	M267T51	267.072	50.7	1.58759	C9H16O9	C11544	2.36064e+08	1.84953e+08	54.41	4.19746e+08	4.0625e+08	12.81	0.56	-0.83	0.0355104	1.45	0.0770092	1.05308	neg
																					Dehydroepiandrosterone	M269T497	269.212	497.2	1.88004	C19H28O2	C01227	1.99401e+07	2.01975e+07	13.79	1.46225e+07	1.52353e+07	13.15	1.36	0.45	0.0201349	1.7	0.0500463	1.11799	neg
																					Epiandrosterone	M271T523	271.229	523.1	3.79422	C19H30O2	C07635	3.83694e+07	3.98528e+07	24.1	5.41907e+06	5.36302e+06	17.79	7.08	2.82	1.63613e-05	4.79	0.000379897	1.39151	neg
																					Gamma-Linolenic acid	M277T556	277.213	555.7	15.1508	C18H30O2	C06426	2.11544e+07	2.20077e+07	11.37	3.26952e+07	3.18523e+07	9.39	0.65	-0.63	0.00115584	2.94	0.00603806	1.3075	neg
																					Bovinic acid	M279T612	279.233	611.6	1.43249	C18H32O2	C04056	3.23329e+09	3.16226e+09	7.34	3.94811e+09	4.00269e+09	6.01	0.82	-0.29	0.00544129	2.26	0.0187778	1.22546	neg
																					Guanosine	M282T73	282.084	72.9	1.44271	C10H13N5O5	C00387	1.77378e+08	1.75261e+08	68.12	5.20177e+07	5.27285e+07	22.7	3.41	1.77	0.0459137	1.34	0.093953	1.01563	neg
																					2-Hydroxyestradiol	M287T427	287.165	426.7	0.780039	C18H24O3	C05301	1.53767e+07	1.54104e+07	5.89	5.10186e+06	5.20725e+06	12.91	3.01	1.59	4.94682e-06	5.31	0.000203915	1.39975	neg
																					Hispidulin	M299T376	299.055	375.6	2.42096	C16H12O6	C10058	1.1068e+09	1.11023e+09	1.72	9.94647e+08	9.96486e+08	5.37	1.11	0.15	0.00875254	2.06	0.0267988	1.19253	neg
																					all-trans-Retinoic acid	M299T538	299.259	538.2	0.0654286	C20H28O2	C00777	5.61094e+07	5.78276e+07	20.42	5.51596e+06	5.32465e+06	21.09	10.17	3.35	4.49147e-06	5.35	0.000194233	1.40023	neg
																					EPA (d5)	M301T601	301.217	601	0.0796767	C20H30O2	C06428	5.21434e+06	5.08313e+06	20.22	9.30062e+06	8.85016e+06	19.95	0.56	-0.83	0.0057525	2.24	0.0195486	1.22529	neg
																					9(S)-HPODE	M311T465	311.225	464.9	6.0278	C18H32O4	C14827	2.96977e+09	2.94114e+09	11.64	3.91365e+08	4.03235e+08	41.91	7.59	2.92	0.00249932	2.6	0.0105694	1.35892	neg
																					Dhurrin	M311T52	311.098	51.8	6.75023	C14H17NO7	C05143	3.71942e+07	3.92159e+07	29.61	2.5935e+06	2.49168e+06	18.53	14.34	3.84	7.93353e-06	5.1	0.000253858	1.39653	neg
																					3-O-Methylquercetin	M315T386	315.052	386.3	3.41531	C16H12O7	C04443	1.41773e+07	1.39945e+07	8.57	1.72721e+07	1.73067e+07	2.94	0.82	-0.28	0.00428029	2.37	0.0157871	1.24286	neg
																					Melibiitol	M325T55	325.114	54.7	1.81475	C12H24O11	C05399	2.72255e+08	2.53082e+08	24.21	7.05565e+07	7.12404e+07	27.65	3.86	1.95	0.00030459	3.52	0.00241873	1.34671	neg
																					Prostaglandin F1a	M337T515	337.238	514.9	0.5634	C20H36O5	C06475	5.5376e+07	5.61745e+07	55.14	1.18067e+07	1.32943e+07	43.11	4.69	2.23	0.0169129	1.77	0.0439921	1.13451	neg
																					Gibberellin A53	M347T477	347.179	476.9	21.0208	C20H28O5	C06094	8.57946e+06	8.67105e+06	26.43	1.26269e+07	1.22124e+07	12.3	0.68	-0.56	0.0352373	1.45	0.0765306	1.05008	neg
																					Neochlorogenic acid	M353T114_1	353.088	114.3	0.351188	C16H18O9	C17147	9.93693e+07	9.29607e+07	22.82	5.60181e+07	5.17762e+07	25.62	1.77	0.83	0.0118299	1.93	0.03373	1.16633	neg
																					Geniposidic acid	M355T262	355.103	262.5	1.37988	C16H22O10	C11673	3.20973e+07	3.671e+07	57.95	3.04827e+06	3.11627e+06	12.87	10.53	3.4	0.0231313	1.64	0.0556163	1.22151	neg
																					Curcumin	M367T78	367.108	77.8	29.4191	C21H20O6	C10443	9.3898e+07	9.91826e+07	23.44	5.84059e+07	5.53878e+07	22.58	1.61	0.68	0.0317455	1.5	0.0707242	1.06677	neg
																					Syringin	M371T318	371.135	318.2	0.0646665	C17H24O9	C01533	2.29357e+07	2.17243e+07	15.2	8.89441e+07	9.47319e+07	32.27	0.26	-1.96	0.000599828	3.22	0.00383763	1.32846	neg
																					Gardenoside	M385T73_2	385.114	73	0.233697	C17H24O11	C09779	5.74024e+08	5.50112e+08	11.75	1.51273e+08	1.72564e+08	45.91	3.79	1.92	0.0168784	1.77	0.0439283	1.25188	neg
																					Chenodeoxycholic acid	M392T412_1	392.21	412.2	14.3035	C24H40O4	C02528	7.37836e+07	7.30377e+07	7.73	3.40734e+07	3.44705e+07	3.94	2.17	1.11	2.01337e-06	5.7	0.00013397	1.40403	neg
																					LysoPA(16_0_0_0)	M409T469_2	409.235	469	1.76915	C19H39O7P	C04036	1.12807e+09	1.18166e+09	19.75	2.6387e+08	2.56702e+08	62.29	4.28	2.1	0.0044584	2.35	0.0162551	1.24051	neg
																					Lamiide	M421T56_2	421.134	56	3.38135	C17H26O12	C11644	5.42688e+07	5.03004e+07	17	2.49441e+08	2.56493e+08	42.26	0.22	-2.2	0.0014319	2.84	0.00703595	1.29701	neg
																					alpha-Tocopherol	M429T590	429.373	590.3	3.02767	C29H50O2	C02477	759325	603604	58.27	2.3252e+07	2.33971e+07	32.68	0.03	-4.94	2.8024e-05	4.55	0.000527614	1.38551	neg
																					1-Kestose	M503T53	503.159	53.5	5.61254	C18H32O16	C03661	1.21411e+07	1.20897e+07	9.52	9.63799e+06	9.2091e+06	11.98	1.26	0.33	0.0205123	1.69	0.0507369	1.11294	neg
																					alpha-Chaconine	M851T557_2	851.495	557	9.16036	C45H73NO14	C10796	548865	502207	28.81	2.32129e+06	2.31373e+06	24.48	0.24	-2.08	0.000221409	3.65	0.00194486	1.35282	neg
[truncated: 32 more columns]

## Sheet: Supplementary Table S4
Supplementary Table S4. All genes identified in PH6WC (W), PH4CV (V), Zheng58 (Z) and Chang7-2 (C) (Ear+/Ear-) at different stages.
Gene ID	C19.lfc	C19.padj	C25.lfc	C25.padj	C9.lfc	C9.padj	V19.lfc	V19.padj	V25.lfc	V25.padj	V9.lfc	V9.padj	W19.lfc	W19.padj	W25.lfc	W25.padj	W9.lfc	W9.padj	Z19.lfc	Z19.padj	Z25.lfc	Z25.padj	Z9.lfc	Z9.padj	C19_Ear+.CPM	C19_Ear-.CPM	C25_Ear+.CPM	C25_Ear-.CPM	C9_Ear+.CPM	C9_Ear-.CPM	V19_Ear+.CPM	V19_Ear-.CPM	V25_Ear+.CPM	V25_Ear-.CPM	V9_Ear+.CPM	V9_Ear-.CPM	W19_Ear+.CPM	W19_Ear-.CPM	W25_Ear+.CPM	W25_Ear-.CPM	W9_Ear+.CPM	W9_Ear-.CPM	Z19_Ear+.CPM	Z19_Ear-.CPM	Z25_Ear+.CPM	Z25_Ear-.CPM	Z9_Ear+.CPM	Z9_Ear-.CPM
Zm00001eb000010	0.132268	0.785257	-0.310631	0.0876219	-0.283295	0.253211	-0.497067	0.00356937	-1.32373	6.07648e-21	-0.206933	0.510548	-0.180673	0.4719	-1.07061	3.41531e-14	-0.375339	0.0824369	0.545972	0.000539309	-0.240143	0.613886	-0.11148	1	35.1839	38.2003	44.9934	36.7998	48.4391	39.2478	52.9096	37.3336	47.2632	18.5087	64.0863	56.5481	39.9627	35.6764	51.3812	25.4832	86.6276	68.2599	49.9007	74.6711	62.8306	53.5225	76.3168	71.614
Zm00001eb000020	-0.229573	0.734144	0.435123	0.147242	0.057518	0.965519	-0.770269	0.0375381	-0.353946	0.300234	0.254285	0.764674	-0.0244687	0.989137	-0.7784	0.00429397	-0.211514	0.750128	-0.22787	0.574105	0.343806	0.712988	0.0613127	1	5.3636	4.52639	3.32717	4.59248	3.05558	3.12971	1.98147	1.1651	1.4345	1.10946	1.64	1.98557	1.22578	1.21623	2.70668	1.63748	2.24485	1.99666	3.11917	2.72816	2.49189	3.18591	2.77239	2.9277
Zm00001eb000050	-0.937693	0.923916	-0.0554714	0.985577	-1.01481	0.883661	-0.241663	0.610357	-0.448923	0.116113	0.0449832	0.9764	-1.74895	0.151523	-1.581	0.0907891	-0.528731	0.721732	0.262721	0.58053	0.475302	0.695363	0.419521	1	0.015087	0	0.084866	0.0781753	0.0154798	0	5.59664	4.714	6.32707	4.53417	3.73858	3.9418	0.223332	0.067025	0.207156	0.0720674	0.322208	0.21909	2.66445	3.27882	1.26998	1.78429	0.930044	1.2537
Zm00001eb000060	-0.150479	0.790772	-0.497914	0.0119946	0.0173428	0.993582	-0.262701	0.323009	-1.22548	1.55921e-12	0.0428481	0.956368	-0.12781	0.713406	-0.834759	6.3961e-07	-0.298851	0.297271	0.409207	0.0582049	-0.211638	0.769831	-0.23796	0.990165	44.2092	39.4851	45.5115	32.7152	31.7615	31.7075	16.8347	13.973	20.5945	8.62147	28.7143	30.1172	34.0833	31.5704	41.8044	24.4162	58.2595	48.4258	17.8541	24.2776	17.8923	15.5625	29.5127	25.3631
Zm00001eb000070	-0.23032	1	0.221758	1	0.116375	1	0.467394	1	-0.0155784	1	-4.5568	1	-0.0754812	1	-0.515322	1	-0.157153	1	0.377707	1	-0.0273446	1	-0.116087	1	32.363	27.341	15.1003	17.8495	20.1756	21.5757	0.1781	0.241072	0.279371	0.272805	6.09969	0.267114	24.1884	23.2544	34.5269	25.1826	37.2082	34.0743	30.9704	41.2758	26.8844	26.5764	45.471	42.5342
Zm00001eb000080	-1.86947	0.678087	-0.749858	0.665626	0.962993	0.733819	-1.25265	0.447283	-0.201012	0.877722	-1.91437	0.0732862	0.321146	0.921253	0.517528	0.702743	-1.08057	0.65472	0.794995	0.34929	-0.010684	1	-0.231296	1	0.0606384	0.0150447	0.116517	0.0763068	0.0783267	0.154947	0.172919	0.0741344	0.132877	0.111493	1.36624	0.366808	0.0638498	0.0803338	0.0853003	0.123916	0.148046	0.0742081	5.07591	9.02859	5.93411	5.93186	7.84784	6.7762
Zm00001eb000170	-0.0808144	0.920861	0.14172	0.531237	-0.0770864	0.89749	-0.102965	0.701401	-0.521266	0.000198878	0.0178708	0.981853	-0.0295911	0.945057	-0.589038	2.9211e-05	0.144472	0.638055	0.289906	0.101716	-0.306487	0.424985	0.0201553	1	13.9629	13.0675	11.3615	12.7377	10.9546	10.2421	21.4337	19.8842	25.3359	17.2802	22.8229	23.5329	17.9952	17.8422	24.9649	17.2949	19.5958	22.1945	23.97	29.9905	23.4621	19.1009	21.8008	22.4056
Zm00001eb000190	-0.0373967	0.963937	0.15229	0.380023	0.000439958	1	-0.273957	0.0827497	-0.798606	1.18069e-10	0.292417	0.237247	-0.346919	0.0183016	-0.271037	0.0362264	0.115165	0.719429	0.077482	0.729827	0.0233015	0.990061	-0.0402867	1	28.6988	27.6968	21.7999	24.6004	40.7052	40.1405	32.8542	27.0614	21.8775	12.2904	10.8856	13.5722	43.1824	34.3657	24.6895	21.3271	11.6794	12.9374	20.9949	22.6978	16.0391	16.4299	15.12	14.8881
Zm00001eb000200	-0.360422	0.881519	-1.14995	0.119255	0.668847	1	0.202193	0.864158	-0.0965348	0.905331	0.58742	0.788292	1.54317	0.509639	-2.78759	0.0814915	0.787086	1	0.180872	0.882091	0.284939	0.955755	0.766477	1	0.736858	0.565746	0.69189	0.308475	0.753157	1.18017	0.570695	0.657384	0.466531	0.435782	0.219093	0.338887	0.03254	0.0937905	0.0977097	0.0143746	0.01882	0.037922	0.429037	0.50634	0.26576	0.325751	0.403159	0.690561
Zm00001eb000210	-0.181491	0.532715	-0.0512618	0.820357	0.304792	0.131773	-0.214186	0.244331	-0.877699	2.93776e-12	-0.106441	0.769557	-0.0571781	0.85627	-0.354864	0.00991194	-0.175543	0.467826	0.324542	0.0400908	0.0602253	0.94792	-0.130284	1	24.4384	21.3479	23.7666	23.3248	18.1996	22.1832	23.2121	19.9269	24.4565	13.0306	33.7327	31.8887	16.9127	16.4501	16.7033	13.593	26.5073	24.0228	18.068	23.2193	25.6134	26.8798	29.455	27.2642
Zm00001eb000220	0.215071	0.453182	-0.0454383	0.853098	0.30362	0.168694	0.0802178	0.765637	-0.377976	0.00524333	-0.140355	0.709194	0.216876	0.29075	-0.240351	0.0832428	0.0718675	0.82994	-0.136015	0.554564	-0.0266965	0.98945	0.0753425	1	18.9203	21.7459	24.8009	24.4122	17.3322	21.1063	23.5714	24.8047	26.4581	19.9345	19.5215	18.0352	24.9997	29.3968	39.6288	34.9771	39.3805	42.2637	13.4849	12.6214	12.9447	12.8009	14.5532	15.5452
Zm00001eb000230	-0.00905091	1	0.177797	0.41002	-0.153677	0.68738	-0.245485	0.241368	-0.224783	0.153632	0.171457	0.639658	0.00400406	1	-0.304604	0.0519853	0.465707	0.0305055	0.0452389	0.882115	0.0687888	0.95099	0.115257	1	26.4298	26.0267	20.867	23.9235	30.0469	26.63	50.007	41.9795	36.7944	30.839	33.7583	38.7137	37.9151	38.4844	34.457	29.0862	29.7662	42.0193	30.0509	31.8134	31.2543	33.0129	33.5682	36.8615
Zm00001eb000240	0.00918519	1	0.284401	0.199115	-0.311107	0.270428	-0.272831	0.222122	-0.377957	0.0228141	0.267605	0.405278	0.0657868	0.865199	-0.364263	0.033009	0.579618	0.0106805	-0.00534676	1	0.201075	0.762629	0.0942471	1	15.2869	15.2613	11.7593	14.5012	21.0361	16.7116	43.2459	35.6216	23.2923	17.5555	23.8672	29.2936	30.6663	32.4913	21.4419	17.3724	20.1599	30.809	17.2574	17.6438	16.0627	18.5994	25.0964	27.1483
Zm00001eb000320	0.151083	0.750101	0.309382	0.115373	-0.0431429	0.953902	0.0335874	0.928455	0.533262	0.000435581	0.0544587	0.929183	0.113756	0.714162	0.626961	3.44279e-05	0.180722	0.565925	-0.164009	0.478269	0.24171	0.641388	0.0848895	1	28.8617	31.7391	20.7392	26.0359	32.2251	30.8519	34.2674	34.9147	24.7121	35.0159	26.7848	28.2904	30.9485	33.8848	25.9454	41.7469	25.3252	29.3029	37.5029	34.3842	31.381	37.3642	28.1146	30.2165
Zm00001eb000330	-0.064627	0.975704	-0.352083	0.319941	-0.0296622	0.992003	-0.255325	0.562303	-0.15979	0.605522	0.156595	0.859801	-0.350294	0.426426	-0.101331	0.777953	0.372503	0.475836	0.520914	0.123339	0.0141785	1	-0.194703	1	11.7778	11.1627	20.5672	16.3585	17.3047	16.7029	16.7997	14.0209	12.4512	10.9012	11.5045	13.0575	11.8291	9.38812	7.83953	7.60451	5.77017	7.61768	9.17801	13.5244	9.37958	9.54159	10.9774	9.72261
Zm00001eb000340	-0.0306262	0.98746	0.163751	0.459959	0.0502858	0.943213	-0.401952	0.0371861	-0.336361	0.0333358	0.0716084	0.90028	-0.419541	0.0322005	-0.54876	0.000361778	-0.0513789	0.911178	0.193058	0.387647	0.0578551	0.966947	-0.139467	1	62.0581	60.197	56.6508	64.3693	62.6688	63.9929	76.9316	57.9803	53.3439	41.3881	56.8165	60.7925	76.914	58.2271	63.7199	45.3836	69.4331	68.475	50.1798	58.8414	51.7768	54.2893	63.2856	58.2351
Zm00001eb000420	0.17711	0.851058	0.238495	0.483862	0.0961304	0.925151	0.0771555	0.885202	0.19557	0.477265	0.170276	0.827694	0.0731604	0.908189	0.692614	0.0067525	0.0348678	0.972624	0.448299	0.157335	-0.0687488	0.978322	0.246224	1	13.667	15.2838	18.7616	22.4728	10.4354	10.9877	10.7128	11.2616	9.52962	10.6906	10.3765	11.8859	8.6398	9.2031	5.21707	8.75664	5.40711	5.64525	8.08878	11.3483	11.7629	11.292	8.90862	10.7124
Zm00001eb000470	-0.400459	0.525161	-0.0897635	0.858445	-0.633217	0.159565	-2.28044	6.82812e-13	-3.05275	2.74037e-23	-0.45318	0.441405	-0.590005	0.133634	-1.78684	8.15809e-11	-0.652589	0.143935	0.325395	0.438325	-0.0953636	0.973773	-0.977961	0.160701	16.1162	12.0899	24.131	23.0133	12.3798	7.86951	7.86981	1.61011	10.2815	1.21664	9.56367	7.10357	14.0183	9.42099	17.5209	5.28368	13.4594	8.76293	10.0575	12.9232	10.123	9.53579	10.0133	5.16655
Zm00001eb000480	0.398957	0.0350038	-0.159762	0.404187	-0.140783	0.683443	-0.358971	0.0371892	-0.0491847	0.767968	-0.141983	0.684224	-0.525187	0.000848283	-0.522659	0.000102644	-0.0647299	0.860136	-0.503587	0.000696495	-0.251298	0.543166	-0.0420987	1	239.504	312.88	360.077	327.142	205.558	183.831	159.069	123.496	316.723	299.762	384.249	354.778	178.532	125.478	400.32	290.547	219.785	214.839	343.819	248.761	336.479	284.549	347.659	342.303
Zm00001eb000490	-0.036966	1	0.357821	0.602036	0.188421	0.925766	0.479691	0.567926	0.836756	0.127499	-0.345978	0.848464	1.38344	0.0787647	0.351986	0.645187	-0.31085	0.795428	-0.852873	0.232416	0.872968	0.55003	0.231132	1	1.55901	1.51095	2.35023	3.06585	1.2445	1.39253	0.876225	1.2185	0.615125	1.07739	0.861661	0.693976	0.30601	0.801383	0.322774	0.442921	1.61268	1.33577	1.06773	0.612689	0.980181	1.80115	1.11374	1.32415
Zm00001eb000520	-0.105917	0.878748	-0.332098	0.0913336	0.0241151	0.984046	-0.37414	0.0677554	-1.37342	1.07176e-19	-0.0716302	0.902352	-0.286989	0.226167	-0.867334	3.20872e-08	-0.136834	0.698713	0.259709	0.217829	-0.0404251	0.98209	-0.143445	1	66.4176	61.1708	58.9075	47.4797	47.4115	47.5648	58.0521	44.6056	62.5845	23.6567	74.8599	72.531	43.1259	35.8025	40.6055	23.1841	59.7592	55.51	55.0351	67.5583	55.6624	54.5005	87.7019	80.4923
Zm00001eb000540	-0.186967	0.987521	1.20696	0.346769	0.0304978	1	0.0291005	0.999672	0.645356	0.573021	-0.611539	0.854932	1.21171	0.753526	0.564939	0.729963	-1.51571	0.599504	0.0971706	0.976505	-4.88548	0.000243605	-0.480072	1	1.11713	0.971125	1.18044	2.76095	1.28196	1.28917	0.49615	0.504148	0.445512	0.683817	0.565827	0.379113	0.01627	0.0397606	0.0806935	0.128358	0.15056	0.0541591	0.934695	1.02342	28.8296	0.992481	1.03126	0.750276
Zm00001eb000550	-0.0743776	0.947855	-0.359289	0.142971	-0.317735	0.374756	-0.252423	0.394391	-1.3671	6.93081e-11	-0.47328	0.121322	-0.0709217	0.884457	-1.13225	9.12086e-08	-0.436691	0.146774	0.51963	0.0246862	-0.309911	0.633233	-0.106433	1	13.6564	12.8431	16.8341	13.3351	16.804	13.3021	16.6137	13.8867	8.38658	3.20151	19.8896	14.6168	10.9603	10.5571	7.48117	3.55111	22.7914	17.2257	11.209	16.4278	17.1967	13.9578	29.9363	28.1901
Zm00001eb000590	-0.0603381	0.954152	0.0735691	0.804201	0.0577995	0.940122	-0.0769885	0.832306	-0.298426	0.0974343	-0.0917561	0.88013	-0.113972	0.753204	-0.0499068	0.829784	-0.00166993	1	0.249339	0.299753	0.235977	0.717871	-0.0143029	1	47.2464	44.8801	55.3749	59.0997	38.5023	39.5163	35.9794	33.9876	38.0591	30.3007	41.1648	39.314	41.7745	39.0961	47.4295	47.741	58.6672	59.8943	30.0655	36.691	31.7612	37.6755	34.4385	34.56
Zm00001eb000620	0.389403	0.00144513	-0.519349	8.47362e-07	-0.228467	0.138572	-0.366169	0.00124729	-0.961664	2.63175e-24	-0.0562404	0.867831	-0.135819	0.405881	-0.89993	1.90512e-21	-0.0879404	0.68964	-0.274387	0.0188705	-0.143938	0.691692	0.118415	1	135.681	176.018	154.113	109.102	234.101	197.05	198.183	153.107	151.732	76.341	156.825	153.594	167.552	154.25	182.747	102.018	172.555	165.957	150.99	128.038	155.787	141.953	166.838	183.592
Zm00001eb000640	0.170205	0.814731	-0.48492	0.0468632	0.274653	0.54936	0.0604363	0.900875	-0.494528	0.0280075	0.112194	0.88944	-0.0063133	1	-0.881045	1.50827e-05	0.286245	0.488776	-0.120386	0.772672	0.148095	0.899456	0.0604454	1	5.99832	6.68152	8.33113	6.07278	4.78786	5.71705	4.89143	5.08262	4.97893	3.45321	4.69014	5.17099	5.79502	5.84062	8.09273	4.58163	4.88348	6.07481	4.16076	3.93142	5.38497	6.00909	3.72126	3.9429
Zm00001eb000650	0.465926	0.494195	0.502704	0.24062	0.837688	0.0859699	0.252026	0.599574	-0.0101562	0.987956	0.0922785	0.94719	0.156991	0.761867	0.238194	0.418769	0.344237	0.491229	-0.274256	0.593761	-0.228063	0.914141	0.0499163	1	1.34876	1.83412	1.14199	1.63964	1.0387	1.8244	2.35167	2.7987	1.88047	1.83281	1.57098	1.68389	5.35079	6.03534	4.14791	5.10009	3.78374	4.9183	1.72229	1.45353	1.12126	0.960757	1.69926	1.77493
Zm00001eb000670	0.290948	0.132688	-0.136614	0.446929	0.0788592	0.853677	0.0240965	0.937893	0.180414	0.157422	0.0108972	0.990446	0.023209	0.952273	-0.280571	0.0291381	0.0622666	0.85789	-0.738382	3.32435e-09	-0.0118424	1	0.0204642	1	32.9889	39.9745	30.2388	27.9071	32.5684	33.9553	41.0137	41.5108	50.3471	55.89	36.39	37.2999	28.302	29.0956	36.567	31.369	24.317	25.953	52.1591	32.0976	44.7228	44.6499	34.2676	35.228
Zm00001eb000690	0.0117559	1	0.100581	0.769118	0.0639119	0.946581	-0.328128	0.321056	-0.918043	5.95924e-05	-0.076976	0.921909	0.354445	0.300234	-0.566201	0.0134345	0.0974647	0.862529	-0.486407	0.0714036	-0.100811	0.948596	-0.0281492	1	19.0965	19.0648	16.7077	18.1933	14.0086	14.4473	6.56659	5.21303	6.13277	3.16865	15.2664	14.7214	5.39516	6.97863	7.02514	4.93822	13.8747	15.194	9.18711	6.71706	9.09317	8.54657	19.0396	18.9397
Zm00001eb000700	0.0868015	0.917252	0.0431779	0.881126	-0.274137	0.313119	0.0456674	0.892388	0.120701	0.492639	0.0387896	0.955708	0.169051	0.527586	-0.0214493	0.928293	-0.0872124	0.827086	-0.0655528	0.821074	0.00288294	1	0.16672	1	14.4046	15.1657	19.2738	20.2049	22.1676	18.0786	24.5448	25.2064	17.9348	19.1119	19.4302	20.3209	21.1023	24.0016	16.7199	17.1629	18.8434	18.1384	19.5896	19.2215	21.0482	21.2402	21.3741	24.3278
Zm00001eb000720	0.48338	0.184811	-0.462091	0.0833978	0.0356525	0.981775	0.312174	0.343092	-0.569261	0.0177957	0.0324762	0.978821	0.701346	0.00982818	-1.95073	6.09406e-20	-0.32804	0.39738	0.156614	0.67691	0.0292704	0.998727	0.258447	1	7.6173	10.5567	15.6819	11.5258	8.47735	8.57131	9.22506	11.396	6.20104	4.09079	7.61953	7.92118	6.79914	11.1833	17.8027	4.79608	16.9862	13.8115	10.0253	11.4244	11.5321	11.8421	9.98298	12.0974
Zm00001eb000740	-0.00376057	1	-0.644953	0.00152517	-0.394565	0.180144	-0.279842	0.300476	-1.5463	3.30918e-18	-0.522712	0.0470192	-0.38554	0.137152	-1.92166	1.04159e-27	-0.58362	0.0224553	0.496613	0.0202015	-0.352875	0.508415	-0.221114	1	76.8379	75.9024	161.484	104.746	77.8873	58.4322	56.6158	46.41	46.7265	15.6842	124.793	88.4898	45.2464	35.0431	68.5484	18.839	211.343	144.127	71.1007	102.894	106.579	83.9769	166.552	144.848
Zm00001eb000760	-0.259741	0.71586	-0.490487	0.106417	-0.437911	0.344472	-0.205132	0.678468	-3.68373	6.4037e-44	-0.472593	0.287124	0.155815	0.787453	-3.05434	4.76095e-33	-0.598658	0.106301	0.694264	0.0134563	-0.283598	0.774841	-0.233539	1	46.5392	38.4785	67.0787	48.4251	12.0269	8.75077	5.51046	4.75844	22.6323	1.71913	57.1784	41.9869	5.37338	6.05765	20.3623	2.54684	94.2282	63.5974	44.2991	73.5197	55.542	45.9309	99.2059	85.5283
Zm00001eb000770	-0.0780448	0.928204	-0.193388	0.403319	0.197399	0.599591	-0.0679606	0.845547	0.554686	0.000587585	0.278146	0.387905	-0.214155	0.43537	0.127336	0.516237	0.122564	0.750568	-0.122813	0.655906	0.188486	0.780226	0.0585351	1	91.9536	86.2648	113.986	101.171	76.2448	86.2263	67.5344	64.1577	95.6652	137.492	70.3148	86.6321	110.531	96.4285	117.002	133.067	105.652	117.583	93.4449	88.0844	101.01	115.883	67.492	71.2455
Zm00001eb000800	-0.027315	0.966962	0.181891	0.124361	0.00610212	1	0.140776	0.304743	0.199721	0.0393691	0.190559	0.295216	0.172645	0.203467	0.69963	7.91043e-15	0.235637	0.132683	-0.237541	0.0499306	0.0357305	0.968328	0.156705	0.961957	50.4768	49.0615	49.0755	56.5348	59.7617	59.2137	53.7883	59.0375	44.8182	50.4217	34.7939	40.4321	55.188	62.934	40.3674	68.3764	31.2272	37.5533	35.6429	31.0563	37.8176	39.0499	32.1709	36.3352
Zm00001eb000820	-0.04888	0.946643	0.0845649	0.672733	0.130943	0.68716	0.0320984	0.912171	-0.0811765	0.566478	0.0348414	0.947937	-0.162686	0.448582	0.00563984	0.987202	-0.161972	0.530306	0.226607	0.16122	-0.225804	0.569777	-0.0631066	1	16.2177	15.531	15.2523	16.3588	14.1911	15.3288	17.3231	17.6427	22.077	20.4221	21.873	22.8142	15.0892	13.6346	17.7998	18.6126	15.728	14.4056	17.8087	21.402	16.7408	14.3878	19.8945	19.2743
Zm00001eb000850	0.984409	0.0733376	0.465418	0.369723	-0.380726	0.683443	0.208798	0.776101	0.743307	0.0525931	0.342883	0.734503	0.865346	0.155937	1.5082	0.000335249	-0.157101	0.900359	-1.22842	0.00303206	0.101391	0.979756	0.399346	1	9.33263	18.3014	12.9483	18.1402	32.6381	24.7256	62.7706	72.0384	11.2043	18.392	61.7584	79.7565	1.13396	2.091	1.21507	3.59365	1.95475	1.79435	33.2756	14.5779	15.1122	16.3341	85.1233	113.78
Zm00001eb000860	0.0372437	0.968925	-0.0925551	0.654288	0.156674	0.613901	0.00946001	0.987355	0.281017	0.0367175	0.00591962	1	-0.2247	0.262521	-0.176121	0.227755	0.0536628	0.884852	0.221425	0.208641	0.0855252	0.9174	0.0121623	1	40.0757	40.7127	70.8509	67.4258	36.5596	40.1751	50.9793	51.0999	52.0589	61.9174	55.3619	56.5783	52.8631	45.7904	54.5051	50.2882	55.9874	59.4009	48.1887	57.6379	41.8981	44.7726	49.3217	50.4318
Zm00001eb000890	0.411647	0.886385	0.502209	0.546005	-0.970918	0.544455	-0.676212	0.184498	-1.41181	9.67749e-05	0.00296959	1	-0.849949	0.471572	2.10145	0.00913569	-1.75877	0.223618	1.14194	0.277768	0.222922	0.964657	-0.375965	1	0.245555	0.321647	0.360615	0.527953	0.269391	0.135654	13.2159	8.23622	13.2102	4.86114	13.0501	13.2918	0.286187	0.160188	0.102737	0.452464	0.29719	0.0939871	0.133067	0.304481	0.355809	0.406962	0.464757	0.366226
Zm00001eb000920	0.04165	0.954909	-0.104914	0.562002	-0.0418667	0.938729	-0.549121	1.71776e-05	-1.32967	1.75033e-33	-0.212463	0.332456	-0.185406	0.341891	-0.273934	0.0297997	-0.282156	0.130818	0.347563	0.00961848	-0.149012	0.748212	-0.131709	1	80.7298	82.381	75.8117	71.5156	66.8218	64.0043	167.326	113.889	242.535	94.4393	303.448	266.45	43.966	39.1348	59.5817	51.3379	94.3273	79.3109	192.165	250.743	186.513	169.402	240.179	222.226
Zm00001eb000950	-0.165796	0.882398	0.487955	0.128202	-0.0233358	0.99499	0.506075	0.134343	0.783062	0.00169064	0.255093	0.703774	0.0856178	0.89107	0.887844	0.000441615	0.383899	0.409771	-0.385311	0.26147	0.320748	0.744655	0.135484	1	26.5179	23.4	14.2548	20.2821	32.9648	32.0029	23.4817	33.1806	16.3937	27.6387	17.5409	21.332	33.6254	36.0828	13.6753	26.337	11.9639	15.955	24.3013	19.11	20.1193	25.296	18.3431	20.4251
Zm00001eb000970	0.381154	0.624428	0.189992	0.702683	0.800671	0.10325	0.206137	0.719151	1.24818	3.25226e-05	-0.280935	0.774986	1.28816	0.00124882	1.26853	0.000101753	0.303476	0.672369	-1.08399	0.00494906	0.564248	0.545558	0.207664	1	3.32208	4.27591	3.09661	3.59045	1.88451	3.2411	4.08708	4.69198	2.4627	5.73663	2.42672	2.04892	1.14225	2.82136	1.5403	3.83575	2.28456	2.88219	3.01358	1.45754	2.81	4.18401	2.97747	3.49455
Zm00001eb000980	-0.0572709	0.965403	0.442723	0.057046	-0.196181	0.659412	0.240296	0.377966	1.03593	1.50592e-09	0.0129566	0.993882	-0.0102218	0.996387	1.10916	5.64805e-09	0.325338	0.450508	-0.282811	0.278605	0.29657	0.644189	-0.0670901	1	9.83917	9.36104	8.38557	11.522	18.2478	15.6902	20.7436	24.3785	16.0934	32.3166	12.5754	12.8966	12.2872	12.344	5.63173	12.638	3.2805	4.20542	12.3058	10.3955	9.86315	12.1958	10.4134	10.0694
Zm00001eb001000	-0.0140739	1	0.343158	0.027176	0.090024	0.820955	-0.174614	0.356784	-0.0710533	0.637167	0.067179	0.884419	0.0196614	0.96203	0.355722	0.00578549	0.0355574	0.930196	-0.00177688	1	0.22555	0.581791	-0.0414367	1	43.3968	42.6008	23.4545	30.1726	51.9103	54.5065	51.7513	45.659	39.2568	36.5947	35.8523	38.2372	44.2909	45.4302	36.291	48.3861	44.707	46.8097	29.7498	30.5326	27.9643	32.933	29.7689	29.3484
Zm00001eb001040	-0.063696	0.92843	-0.0958897	0.652873	0.185975	0.529621	-0.0377521	0.906548	0.195698	0.183392	-0.199066	0.498541	0.184363	0.407521	-0.0388016	0.828502	-0.187822	0.447705	0.328756	0.0594354	0.143084	0.806161	-0.0466811	1	34.2036	32.4053	34.5579	32.798	22.2339	24.9411	22.208	21.5354	23.6133	26.4704	33.8781	30.0236	30.1765	34.7163	52.0621	52.8134	48.0215	43.0813	17.3874	22.4404	23.4228	26.0579	29.0657	28.5282
Zm00001eb001070	0.168468	0.583627	0.0032264	0.999488	-0.124557	0.697525	-0.175283	0.35315	-0.425177	0.000987518	0.293948	0.185444	-0.00737472	0.995492	-0.20081	0.161591	0.585496	0.00158083	0.0431958	0.862783	0.00213198	1	0.0527352	1	24.9558	27.7534	25.848	26.2753	37.1461	33.5828	33.2584	29.322	23.8249	17.3802	19.7053	24.6078	30.9462	31.1496	19.3703	17.5358	11.6454	17.8762	27.6011	29.1819	23.5124	23.7106	23.4648	24.6721
Zm00001eb001080	1.76866	0.0225879	1.50132	0.0214252	2.31618	0.0019334	-0.394361	0.724112	1.57234	0.00533694	1.1998	0.287968	2.66867	0.0230549	3.23795	3.13581e-09	0.7805	0.650943	-2.18106	0.00809191	-0.678793	0.826431	1.50375	0.69102	2.15844	7.25152	13.2446	37.9557	1.42584	6.97806	2.45301	1.85952	3.13301	9.09075	0.857475	2.00808	0.0786535	0.508678	2.63275	25.9787	0.204765	0.368325	1.10477	0.248235	0.556238	0.348773	0.706671	2.02623
Zm00001eb001110	0.0200604	0.996656	-0.0650783	0.779287	0.0281827	0.971654	-0.0827043	0.765145	-0.221787	0.125988	0.101966	0.816393	0.104584	0.708857	0.259593	0.0766445	0.221327	0.378097	0.00451853	1	0.262317	0.519632	-0.128421	1	29.3303	29.4345	37.8591	36.7814	28.2957	28.4599	28.9147	27.1829	32.8944	27.6178	30.0901	32.8871	26.0999	28.3929	26.14	32.6153	23.2696	27.7464	32.5909	33.5364	28.1452	34.0016	30.9256	28.6849
Zm00001eb001140	0.215552	0.86314	0.200227	0.669581	-1.03886	0.00855316	0.130628	0.833634	-1.60218	3.03682e-05	-0.186772	0.850361	0.705473	0.110498	-2.69079	3.24548e-12	-0.225504	0.744977	-0.0342254	0.972337	0.145873	0.94632	0.207271	1	9.42924	10.834	15.597	18.1899	25.2697	12.123	14.4361	15.7153	2.14154	0.690498	15.4589	13.8418	2.94506	4.85872	3.30834	0.530452	18.1894	15.893	8.08433	8.10024	9.53826	10.6303	34.5011	40.3855
Zm00001eb001150	-0.61424	0.110076	-0.167104	0.677126	0.157589	0.854486	0.305128	0.442264	-1.10884	9.6055e-06	0.250287	0.715218	0.508602	0.156354	1.0985	1.52671e-05	-0.0525161	0.95473	0.243226	0.546087	0.216471	0.866343	0.211526	1	21.8288	14.1384	14.9288	13.4812	19.1397	21.0692	15.2497	18.7582	14.3527	6.52743	12.0507	14.5954	11.3701	16.3701	6.92588	15.4707	9.50361	9.37708	9.09891	11.0542	8.98345	10.508	10.4338	12.2522
Zm00001eb001170	0.0205226	0.997174	0.0982925	0.670409	-0.0976392	0.841294	-0.0535464	0.866115	-0.602071	2.39065e-05	-0.188828	0.572486	-0.245301	0.276918	-0.438241	0.00302224	-0.359814	0.106492	0.258468	0.175929	-0.069329	0.948255	-0.0611819	1	107.959	108.459	153.832	166.912	94.2746	86.9189	102.512	98.3653	131.272	84.7472	137.492	122.83	82.7295	70.6171	148.969	114.525	227.361	181.104	127.19	156.122	165.953	159.262	164.98	160.283
Zm00001eb001180	0.113028	0.793665	0.107825	0.579614	-0.219577	0.34922	-0.0782322	0.759984	-0.71904	5.44074e-09	-0.170438	0.554852	-0.148547	0.507223	-0.492139	9.14687e-05	-0.33179	0.0792214	0.164459	0.367505	-0.130029	0.811231	-0.0351512	1	74.4691	79.7562	97.6054	106.635	85.9867	72.8461	83.7372	78.9735	102.614	61.0817	105.363	95.3042	93.7608	85.5806	171.413	126.933	242.972	197.293	109.449	125.884	127.72	117.555	152.029	150.399
Zm00001eb001200	0.15267	0.779037	0.788458	1.14612e-05	-0.228239	0.500675	-0.363687	0.0882891	-1.30606	8.95036e-17	0.0148559	0.989183	-0.247618	0.340401	-0.623928	0.000123437	-0.25961	0.363944	0.258063	0.2438	-0.224936	0.720116	0.206535	1	23.5026	25.8746	18.4032	32.2246	43.1274	36.298	50.1293	38.7853	45.627	18.0874	39.8666	41.0148	37.9059	32.3051	44.1086	29.7755	50.0519	42.734	35.3534	43.3322	30.6446	26.3987	35.7975	41.8817
Zm00001eb001260	0.154148	0.871981	0.19789	0.579487	-0.010892	1	0.752037	0.0010461	1.54144	4.13709e-12	0.634568	0.0841853	0.645247	0.00631859	1.13758	8.25132e-08	0.430366	0.226835	-0.232244	0.540908	0.888561	0.0162339	0.0893508	1	2.55593	2.81333	2.098	2.43511	2.20304	2.15971	3.19372	5.35581	1.63071	4.6768	2.10714	3.34663	3.49517	5.53498	2.15098	4.94559	3.13258	4.30656	2.43195	2.13298	2.11198	3.92642	2.90829	3.14
Zm00001eb001340	0.321451	0.715252	0.257394	0.572406	-0.0755476	0.959479	0.0879628	0.889086	0.166464	0.636503	-0.000227185	1	0.221208	0.835709	1.31976	0.000110829	-0.418928	0.57328	-0.0677724	0.911011	-0.47621	0.599638	-0.236972	1	3.04607	3.77147	3.0984	3.74655	4.35564	4.0708	6.05627	6.41581	3.53467	3.89575	13.0908	13.3357	0.476271	0.56088	1.09196	2.82767	1.64868	1.24097	6.81836	6.66686	8.37389	6.05766	17.8688	15.3731
Zm00001eb001350	0.32771	0.356432	-0.140687	0.605266	-0.159441	0.74028	-0.138334	0.655125	0.167379	0.366624	0.0137749	0.991025	0.0353938	0.94556	0.128979	0.536329	0.0957141	0.839206	0.129776	0.636293	0.00858202	1	-0.0469068	1	6.17077	7.66388	9.69838	8.92969	10.338	9.13298	12.6692	11.4611	15.3342	16.8755	19.2369	19.744	10.0778	10.4529	10.7814	12.298	9.03225	9.85159	17.726	19.8989	13.5374	13.7064	18.4578	18.1166
Zm00001eb001360	-0.0587145	0.976031	-0.0158139	0.981868	0.156201	0.852058	-0.162533	0.784975	0.207429	0.566885	-0.672886	0.151055	-0.00683022	1	0.371866	0.159811	-0.267214	0.59676	0.987864	0.0081604	0.109603	0.966117	0.00285327	1	15.6249	14.8608	12.4925	12.5104	11.8835	13.0709	2.32589	2.08117	1.72081	1.9443	3.99668	2.54087	12.2822	12.3635	11.3092	15.2209	13.9671	11.8689	1.20487	2.44784	2.55376	2.76934	4.10317	4.17181
Zm00001eb001370	-0.161922	0.882398	0.498555	0.138848	0.101006	0.922035	0.219346	0.603234	0.426906	0.129801	0.242027	0.722848	0.181063	0.706757	0.0759288	0.821726	-0.365444	0.416921	0.748223	0.00914996	-0.0677424	0.979846	-0.2147	1	3.64192	3.22928	2.01232	2.84922	3.13293	3.31352	3.22568	3.73236	2.02705	2.66275	3.34209	4.02489	3.54299	4.06565	2.98949	3.28353	4.4767	3.54362	2.70785	4.6291	3.07934	2.96222	4.52705	3.94022
Zm00001eb001390	0.620207	0.369604	-0.27465	0.66901	0.0642049	0.98108	0.207483	0.738211	0.3948	0.244316	-0.34527	0.668274	1.33183	0.00284398	-0.319445	0.385952	0.129376	0.890512	-1.48407	5.33402e-06	0.333812	0.796983	0.305049	1	1.89383	2.88035	1.18462	0.982378	1.20898	1.2503	8.72761	10.0315	12.6248	16.2532	12.5654	10.061	1.05272	2.67559	9.36444	7.79639	4.9239	5.54048	34.793	12.7588	20.7801	26.3822	19.5566	24.4857
Zm00001eb001400	-0.0707229	0.923916	0.163037	0.412204	-0.0254743	0.97619	0.0355843	0.911895	0.416685	0.00240724	0.160835	0.639658	0.396917	0.0208967	0.708416	1.23744e-07	0.0391652	0.930558	-0.225722	0.239091	-0.0671657	0.947623	0.0704105	1	36.8789	34.7893	29.074	33.0365	46.4894	45.0781	45.7322	46.6189	36.7781	48.0889	35.3952	40.2464	41.4632	55.2157	36.3824	61.9041	36.3952	38.2138	30.7798	27.0347	32.7767	31.5054	30.7836	32.7694
Zm00001eb001430	-0.117264	0.870844	-0.0936342	0.739166	0.0883242	0.891617	-0.46517	0.0259805	-0.0098608	0.971695	0.0970659	0.864703	-0.402395	0.074715	-0.328837	0.064798	0.0931285	0.827515	0.189171	0.454349	0.0468134	0.978784	-0.105101	1	81.9627	74.8532	73.2908	69.6499	64.4746	67.6419	103.857	74.9301	89.2598	86.7207	79.4326	86.5044	101.188	77.5007	98.1	81.3484	107.829	117.512	80.6393	94.3346	95.211	99.0944	76.3608	71.9722
Zm00001eb001440	0.34521	0.905884	-0.233625	0.846362	-0.345657	0.822119	0.367165	0.668626	0.358745	0.589532	1.1806	0.448874	0.248083	0.818999	1.79619	0.00746036	0.607891	0.680576	-0.97481	0.315702	0.174701	0.976873	0.489346	1	0.473795	0.59232	0.337895	0.295246	2.49532	1.93615	3.0273	3.88222	0.577381	0.724948	0.183206	0.434597	2.32077	2.79079	0.226695	0.795073	0.301379	0.480725	0.44196	0.23514	0.483807	0.553796	0.323741	0.458299
Zm00001eb001460	0.349983	0.741912	-0.655567	0.220323	0.150077	0.924476	0.15744	0.804114	0.353121	0.294258	0.922413	0.121322	-0.23247	0.689816	0.242783	0.494765	-0.284781	0.716849	-0.808882	0.0351075	0.265361	0.862034	-0.395619	1	1.42226	1.80258	1.02517	0.668067	1.14315	1.25025	3.3302	3.69564	3.33607	4.17016	1.07633	2.0755	6.86804	5.9113	4.53386	5.58912	2.2847	1.90231	4.08503	2.40146	3.28374	3.97554	2.00256	1.53912
Zm00001eb001490	-0.0563835	0.963984	0.0779769	0.809948	0.0112433	1	-0.161245	0.673656	-0.262877	0.239109	0.247837	0.576795	-0.397347	0.123558	-0.392966	0.0413891	-0.273816	0.396993	0.379669	0.199618	-0.294941	0.710243	0.296586	0.998163	18.5012	17.626	16.2369	17.3844	11.2302	11.1523	5.7357	5.11536	6.51459	5.33018	11.0474	13.3663	16.9778	13.0428	19.5814	15.532	33.4486	28.2637	3.69119	4.92488	5.64246	4.6187	4.57006	5.70048
Zm00001eb001530	-0.105655	0.947855	0.0384267	0.950623	-0.55997	0.221606	-3.53191	6.03828e-28	-4.0702	1.5281e-36	-0.383098	0.536749	-0.935998	0.0058156	-2.36438	1.2037e-15	-0.786646	0.0609734	0.344973	0.389384	-0.495104	0.571843	-0.9907	0.158658	12.8355	11.8264	6.34064	6.6077	15.0992	10.1199	11.3447	0.984668	13.7443	0.802436	12.8046	9.99013	10.6845	5.6482	8.43349	1.70814	11.7696	6.99511	11.3461	14.7579	12.193	8.70228	9.12094	4.65463
Zm00001eb001550	0.577466	0.910863	0.45147	0.76385	0.174302	1	-0.52672	0.771431	0.650749	0.531969	1.54345	0.53689	-0.924126	0.583574	-1.75502	0.0539558	1.0021	1	-1.23389	0.393262	1.12859	0.772556	-0.393002	1	0.16799	0.248986	0.437944	0.602862	0.301724	0.336151	0.538421	0.370794	0.382266	0.581396	0.107005	0.303987	0.525888	0.280486	1.43807	0.44362	0.129226	0.270795	0.408618	0.1798	0.186472	0.411313	0.181484	0.139801
Zm00001eb001560	0.188717	0.923916	0.0876623	0.900868	-0.0534959	0.985834	-0.769139	0.122241	-1.30114	0.000362532	0.374726	0.6472	1.08619	0.0228919	-0.679336	0.0986018	-0.369043	0.610193	-0.562342	0.248816	0.983684	0.27227	0.264011	1	1.77632	2.00919	2.59335	2.81578	1.80638	1.71308	2.77328	1.61943	3.54892	1.41597	8.00203	10.5444	1.26507	2.71798	2.0133	1.31185	5.00715	3.96838	3.57602	2.49151	1.24388	2.47223	7.48545	9.11482
Zm00001eb001570	0.0706344	0.939457	0.0324432	0.925582	-0.0855444	0.895541	-0.4241	0.0460691	-0.581448	0.000406761	0.0292898	0.972942	-0.0580597	0.891609	-0.25653	0.16145	-0.0328995	0.957033	-0.000241074	1	0.101675	0.926579	-0.286635	0.917703	58.3652	60.7165	73.7743	76.5151	55.5222	51.5839	72.7906	54.013	83.7979	54.8053	83.7781	87.0478	40.4208	39.3079	53.3254	46.4964	54.2293	54.1541	61.9377	63.526	56.9972	61.5795	84.2062	69.989
Zm00001eb001590	-0.371546	0.184169	-0.331833	0.129308	-0.187045	0.652759	-0.293442	0.205372	-1.3258	1.77655e-17	-0.410737	0.109113	-0.418588	0.0849519	-1.97562	2.07714e-27	-0.285686	0.345775	0.639803	0.00032363	-0.261713	0.639739	-0.281538	0.917703	36.8399	28.1836	26.903	21.7085	30.846	26.7325	178.361	144.961	237.485	92.7628	266.84	204.212	14.9485	11.3153	16.7153	4.43037	25.4901	21.3812	186.681	298.346	282.015	236.786	262.298	218.762
Zm00001eb001640	0.185487	0.822	0.282798	0.376585	-0.539833	0.122712	0.0661737	0.897252	-1.64041	7.58159e-14	0.0950812	0.912267	0.234513	0.569673	-1.54732	1.99369e-12	-0.320288	0.441322	-0.00471242	1	-0.120526	0.938839	0.164517	1	42.2896	47.6286	33.8776	41.8563	82.9512	56.258	68.1505	70.954	46.1198	14.5036	60.32	65.5655	59.0862	70.2853	60.6389	21.5738	95.1527	77.8854	74.1476	75.8214	62.2964	57.7002	115.913	131.695
Zm00001eb001650	0.0889056	0.937331	-0.269313	0.35096	-0.584737	0.0523619	-0.232235	0.497469	-2.11936	3.94938e-26	-0.34916	0.39195	-0.340871	0.294726	-3.17675	1.21942e-54	-0.604745	0.0470044	0.231534	0.45832	-0.532228	0.286791	0.0656181	1	96.6186	101.773	86.5602	72.925	101.248	66.5571	58.965	49.947	68.3942	15.4219	102.515	82.0324	48.3771	38.6125	70.8452	8.1549	108.768	73.1143	98.8235	119.015	102.339	71.242	147.191	156.149
Zm00001eb001670	-0.10771	0.869787	-0.216723	0.304481	0.031344	0.973097	0.0364014	0.923931	0.592273	8.91855e-05	0.376723	0.142041	-0.184459	0.495907	-0.300684	0.0660363	-0.0965866	0.805341	0.0647375	0.830147	0.0177115	1	-0.0905177	1	32.7627	30.1547	30.2983	26.4397	22.1672	22.3577	23.1386	23.6149	26.5543	39.2134	20.5888	27.2044	26.7678	23.8385	33.2213	28.1087	31.1191	29.7257	20.0093	21.4852	23.6464	24.1076	25.3217	24.1245
Zm00001eb001680	-0.0513813	0.946028	0.182669	0.315132	-0.113213	0.762267	0.0946937	0.713234	0.222985	0.113884	0.108751	0.787836	0.0168187	0.97163	-0.0227898	0.909234	-0.229687	0.317517	-0.0296535	0.921332	-0.0408537	0.976594	0.119073	1	77.2669	73.9025	54.4856	62.712	72.1873	65.8342	39.8721	42.3742	44.4871	50.8797	48.2382	52.9623	56.5686	57.9025	60.8141	62.2977	59.833	52.1773	43.2771	43.4939	41.1727	40.3014	45.5437	50.1447
Zm00001eb001700	0.296188	0.486841	0.120883	0.711988	-0.229237	0.589369	0.17367	0.59478	0.267438	0.250521	0.0795049	0.921909	0.147855	0.703401	0.960681	6.86465e-05	-0.219309	0.761885	-0.461118	0.0670681	0.32252	0.636634	0.0724545	1	5.46824	6.64057	4.84338	5.33658	8.75571	7.36132	6.92242	7.77796	3.52524	4.15909	4.54528	4.89457	6.01502	6.74106	1.73122	3.54869	1.51234	1.33123	6.22876	4.65564	4.41878	5.56696	5.4566	5.80865
Zm00001eb001710	-0.278646	0.339153	-0.272189	0.147429	-0.0122909	0.997588	-0.164543	0.521982	-0.749165	1.29704e-06	-0.0676994	0.904356	-0.00252707	1	-0.737789	5.07375e-06	-0.153409	0.626534	0.367929	0.0448534	-0.362531	0.328412	-0.0689675	1	14.2974	11.6855	21.8091	18.3903	13.1128	12.8339	13.1056	11.6358	13.3299	7.75932	17.6768	17.1459	10.1224	10.2241	10.5777	6.61641	21.4695	19.7077	14.734	19.4556	19.7198	15.4359	21.2016	20.5043
Zm00001eb001720	0.418417	0.806837	0.0272199	0.984268	0.496668	0.740113	-0.181048	0.892511	1.01236	0.110456	0.744022	0.595463	0.23312	0.840671	-0.244937	0.687077	-0.121407	0.93475	0.0813339	0.955331	0.271782	0.937891	0.107285	1	1.17516	1.55581	3.12348	3.23956	0.581024	0.806123	0.474434	0.416434	0.332649	0.658946	0.432444	0.760635	1.11231	1.32295	1.8303	1.60511	4.01447	3.77813	0.688304	0.745529	0.952374	1.15925	0.951012	1.03402
Zm00001eb001770	0.0564364	0.923916	-0.336595	0.00862854	0.180874	0.38327	0.0262093	0.921914	-0.150704	0.203452	0.235881	0.218926	0.144474	0.430742	0.224581	0.0514426	-0.0553214	0.849323	-0.241826	0.0820463	0.155986	0.710331	0.158933	0.968418	163.774	168.727	130.827	105.116	116.228	129.925	119.3	120.917	139.884	123.431	118.955	142.483	171.519	191.923	186.469	226.863	201.464	198.113	101.139	87.7272	85.7027	96.1787	111.433	126.121
Zm00001eb001780	0.0126134	1	-0.47141	0.0186469	0.24818	0.468699	-0.183716	0.501438	-0.880832	3.64687e-08	0.0719162	0.91066	-0.281692	0.271273	-1.44976	5.73051e-20	-0.0292244	0.961811	-0.748534	2.54237e-05	0.162179	0.827981	-0.028697	1	37.3132	37.2586	38.8834	28.4612	31.2422	36.6268	72.219	63.3216	106.905	56.8369	40.7389	43.554	60.5497	50.3936	131.004	49.9468	40.1433	40.2345	71.8317	43.857	65.0786	73.3455	25.2284	25.0593
Zm00001eb001810	0.631814	0.0166822	-0.494918	0.0356616	0.291509	0.461781	-0.102127	0.801247	-0.128905	0.576971	0.141521	0.823522	-0.242334	0.474653	-0.889233	3.75216e-06	0.00315883	1	-0.659856	0.00284916	-0.00996668	1	0.180002	1	41.8293	64.1589	68.5112	49.3225	34.3212	41.4332	37.7007	34.9779	45.5063	40.7447	36.0873	40.4948	45.8495	39.2147	93.4564	52.5803	57.4969	58.9049	56.759	36.8476	59.134	59.1178	35.0761	40.2738
Zm00001eb001830	0.23563	0.650507	0.414249	0.0903875	-0.398466	0.218938	-0.0604041	0.890826	-1.54834	1.40066e-16	-0.147555	0.807936	0.0796723	0.868526	-1.1392	2.06497e-09	-0.405428	0.197411	-0.0465273	0.911744	-0.331355	0.604664	0.0899869	1	184.158	214.788	118.255	160.063	278.828	208.602	160.344	152.998	122.09	40.9248	227.888	209.646	178.192	190.504	213.264	100.781	352.22	271.863	196.324	195.09	198.112	158.53	353.349	381.271
Zm00001eb001840	0.203979	0.625157	0.269239	0.206405	-0.454013	0.053961	-0.0625143	0.858059	-1.58648	9.84338e-25	-0.102687	0.849914	0.0645509	0.871785	-1.14221	2.80293e-13	-0.397933	0.110577	-0.101241	0.724629	-0.197484	0.763398	0.105691	1	297.605	339.484	242.023	296.318	467.634	336.66	261.385	249.076	200.607	65.4874	362.707	344.085	288.838	305.512	351.345	165.622	577.003	447.707	334.025	319.557	325.928	286.113	562.093	613.102
Zm00001eb001850	0.766532	0.416605	0.761373	0.207952	1.10231	0.15512	0.840256	0.255545	1.65695	0.000264421	-0.917668	0.369352	-0.662945	0.556198	1.46786	0.0018961	0.127057	0.939658	-2.81975	2.84349e-08	-0.500847	0.798665	-0.143184	1	5.45471	9.19199	7.70357	13.2582	1.67478	3.54764	1.03958	1.85043	6.14709	19.0145	1.71154	0.914705	0.501095	0.321317	3.84853	11.0878	1.69004	1.87445	8.14726	1.18722	6.52044	4.63756	1.99854	1.83096
Zm00001eb001860	-0.0541704	0.939711	-0.0651182	0.763229	0.119365	0.733819	0.0841996	0.741736	0.222679	0.108037	-0.161634	0.615866	0.178978	0.43133	-0.652424	1.4192e-06	-0.0446418	0.918981	-0.0331372	0.905847	-0.193371	0.6862	0.059073	1	42.769	40.8034	47.0107	45.618	37.484	40.147	33.1492	34.9771	27.6985	31.6691	29.0448	26.416	18.51	21.2003	22.2456	14.7345	17.126	16.9442	31.7066	31.7627	30.8302	27.1581	25.6044	27.0328
Zm00001eb001870	-0.100591	0.851049	0.202503	0.265036	-0.0583661	0.911964	0.177319	0.382717	0.0906702	0.567483	0.0921272	0.836747	0.154789	0.515556	-0.0424717	0.818484	0.0106027	0.989146	-0.0276839	0.927655	0.0543264	0.962574	0.0970923	1	31.2585	28.8759	24.4734	28.5584	37.6747	35.698	34.9552	39.3276	26.0784	27.2266	27.6105	29.9626	24.9511	28.0992	24.1445	24.4444	28.0424	28.9004	31.071	31.2529	26.6008	27.8103	33.758	36.6128
Zm00001eb001880	0.219644	0.562616	-0.416506	0.0330277	-0.0493357	0.947931	0.166461	0.560307	-0.117296	0.555337	0.350656	0.233714	0.303374	0.253536	0.0932145	0.666027	0.311281	0.32514	-0.445411	0.0293422	0.18125	0.800626	0.2323	1	37.2445	42.9616	32.1654	24.4993	44.5863	42.5089	15.8251	17.6871	15.4465	13.942	18.8884	24.5179	9.56445	11.9449	13.0589	14.4942	8.52775	10.8072	17.9807	13.5665	13.4255	15.3301	13.782	16.4227
Zm00001eb001890	-0.330313	0.358446	0.0942857	0.768424	0.275778	0.464459	-0.012115	0.987355	0.00373571	0.994901	0.0439931	0.949283	0.068245	0.857866	0.227044	0.188083	-0.212309	0.466319	-0.0713505	0.804193	-0.284145	0.551625	0.0915434	1	5.95577	4.68436	4.72414	5.19338	4.77182	5.67799	10.7565	10.6036	15.8114	15.5458	20.2504	21.2615	14.8345	15.7375	15.9808	19.4861	25.4425	22.4229	21.3568	20.8826	22.4343	18.5481	27.3178	29.5216
Zm00001eb001910	-0.557908	0.00435962	-0.602698	0.000400094	-0.344479	0.170052	-0.289639	0.189241	-0.703979	2.75857e-06	0.0111955	0.9933	-0.106531	0.743184	-0.661388	1.4473e-05	0.0530854	0.909205	0.47498	0.00692342	-0.079635	0.94212	0.225511	0.967275	104.902	70.6394	105.011	70.1629	47.7361	37.0783	38.9672	31.7371	79.6243	47.8882	49.5671	50.782	67.6891	63.6002	83.1075	54.6755	54.9892	58.3111	67.7294	96.6252	61.1311	58.2052	44.0698	52.228
Zm00001eb001930	0.531162	0.606992	1.00304	0.033728	0.645675	0.534366	0.0496812	0.976097	1.46801	0.000242373	-0.175483	0.91446	0.334625	0.676079	0.302095	0.523932	-0.284716	0.75946	-0.230488	0.756921	0.350585	0.864359	0.0649845	1	3.75003	5.36478	25.0414	50.9254	0.783885	1.20795	1.40105	1.4482	4.31472	11.6598	3.607	3.25268	5.54404	7.0791	32.2973	41.4244	52.649	44.1857	6.84047	6.00497	4.47645	5.7495	3.29618	3.49216
Zm00001eb001940	0.0143482	1	0.140575	0.466804	-0.115574	0.765001	-0.387151	0.0259179	0.139873	0.35161	-0.0419292	0.937541	-0.154602	0.543089	0.177182	0.261514	-0.0700816	0.850033	-0.439481	0.00411934	0.0421999	0.97598	-0.21993	0.937846	106.584	106.641	195.669	218.703	73.8294	67.186	39.7266	30.2496	72.9471	78.6267	161.256	159.327	28.6471	26.0316	28.7488	33.8567	44.7717	43.5642	92.0032	69.6372	90.3482	93.7504	203.706	177.308
Zm00001eb001950	0.0501462	0.993844	-0.153246	0.779474	-0.638621	0.232552	0.358166	0.49314	-0.623712	0.0596199	-0.156922	0.893043	-0.224516	0.737062	-2.29628	7.72998e-14	-0.514142	0.354287	0.118266	0.848444	-0.34473	0.796928	-0.0668908	1	269.2	276.075	150.607	137.591	291.545	184.655	73.2305	93.347	87.5473	55.6484	344.499	314.783	197.818	171.135	236.398	50.0531	414.332	296.53	168.931	188.046	193.246	153.157	378.507	366.276
Zm00001eb001980	0.050986	0.987521	0.195194	0.61975	0.270783	0.681486	0.151139	0.761664	0.517666	0.0513707	0.0145724	0.997955	0.375544	0.348177	0.64092	0.0246854	0.337203	0.536259	-0.109619	0.834483	0.054699	0.985435	-0.0677628	1	3.74597	3.85332	3.83288	4.45026	3.22098	3.82453	4.39904	4.85411	3.25336	4.57008	3.94841	4.05906	3.80085	4.98911	2.14388	3.43763	2.71484	3.533	2.88368	2.72214	3.61615	3.78049	3.59618	3.47855
Zm00001eb002000	0.0731371	0.924411	-0.155508	0.473022	-0.227468	0.451818	-0.193897	0.407565	-0.548422	0.000213767	-0.240212	0.426308	-0.08125	0.816133	-0.339444	0.032672	-0.162192	0.60936	0.08695	0.749201	-0.109848	0.895	-0.144164	1	25.2025	26.2814	24.536	22.3729	20.2214	17.0177	22.2356	19.334	25.5411	17.104	27.7202	23.8886	15.9061	15.2141	20.2012	16.6227	22.7258	20.7464	23.4401	25.4862	27.3415	25.5083	34.5001	31.641
Zm00001eb002010	0.595727	0.370179	-0.515314	0.249266	0.484824	0.500944	0.285607	0.612895	-0.146499	0.710141	-0.0237091	0.99359	-0.0445873	0.96967	0.718963	0.0465631	0.619492	0.339043	-0.61724	0.162396	0.345138	0.796114	0.489904	0.973579	2.15081	3.22331	3.47185	2.44453	2.02965	2.81012	3.92249	4.76439	4.87354	4.30465	3.0392	3.04237	2.75603	2.70373	1.98301	3.39837	1.45549	2.2886	3.83153	2.55781	4.44168	5.68732	2.50781	3.5679
Zm00001eb002020	0.526946	0.331296	-0.248588	0.553607	0.761358	0.0900383	-0.0298393	0.974932	-0.429563	0.130562	0.309472	0.671581	0.353289	0.448686	1.06917	0.000144467	0.440006	0.4318	-0.329813	0.422874	0.277765	0.811231	0.386939	0.996153	2.69859	3.85342	4.51341	3.84483	2.08508	3.49042	6.65562	6.49025	6.94573	5.03987	3.64056	4.57794	3.93168	5.08172	2.79708	6.12904	2.39315	3.34422	5.22662	4.25551	4.72404	5.7698	3.68239	4.87826
Zm00001eb002040	-0.0970555	0.873688	-0.0623213	0.79952	0.124844	0.763275	-0.12444	0.600464	0.381874	0.00486597	0.023211	0.975996	-0.175018	0.410358	-0.627588	5.60691e-07	-0.0815422	0.798049	0.230105	0.217636	-0.0540885	0.962993	-0.0963967	1	13.6187	12.6147	13.4826	13.0799	10.3012	11.1007	16.7602	15.3176	16.2647	20.7338	14.853	15.3443	32.1601	28.8344	39.2979	26.4915	40.8143	39.4178	14.6038	17.5428	17.8249	17.2933	14.9568	14.1591
Zm00001eb002060	-0.0803631	0.902595	0.183953	0.314349	0.0231519	0.97806	0.343432	0.0402668	0.611965	2.00119e-06	0.054436	0.914884	0.329801	0.0604454	0.446618	0.00081528	0.141119	0.611057	-0.0336158	0.905	0.0117803	1	0.127621	1	108.363	101.503	100.048	115.309	123.548	123.799	190.502	240.451	121.286	181.507	116.428	123.09	180.979	230.084	134.064	190.288	135.295	152.471	133.4	133.755	132.224	134.277	132.288	146.5
Zm00001eb002090	4.08799	0.0463226	-0.491922	0.661528	-0.921674	1	-0.539613	0.846348	1.49943	0.0803593	0.41393	0.904146	-0.259529	0.882112	0.268626	0.76225	-0.85843	1	-1.51107	0.130006	-1.67204	0.484457	-0.798764	1	0.0153773	0.275482	0.40357	0.293118	1.05672	0.551322	0.062553	0.0441962	0.139272	0.377007	0.140619	0.184651	0.364369	0.308213	0.383307	0.490951	1.08863	0.611268	0.49282	0.178148	0.411739	0.127255	0.242129	0.142615
Zm00001eb002100	0.430142	0.208444	0.254228	0.371521	0.602291	0.0384139	-0.256016	0.424928	0.107431	0.658606	0.323397	0.43073	0.000757558	1	0.456849	0.0313248	0.259112	0.508021	-0.447004	0.0762159	0.358936	0.577406	-0.146755	1	282.333	376.661	412.944	498.86	105.352	157.813	189.192	157.723	218.802	231.131	280.937	358.264	164.443	166.665	342.749	490.196	214.611	262.283	383.217	288.558	370.821	479.349	486.751	445.727
Zm00001eb002180	0.888975	0.000185755	-0.251643	0.376142	0.336114	0.394027	0.328587	0.273487	1.75079	3.93677e-20	-0.659787	0.0170973	0.0621644	0.907736	-0.584136	0.00387614	-0.670034	0.0195599	-0.068938	0.860526	-0.286633	0.699858	-0.271583	0.992089	28.1025	51.5003	26.7188	22.768	12.7205	15.8333	15.3132	19.1451	19.6236	64.707	31.4063	20.245	17.283	18.268	58.1664	40.3704	38.6277	24.8187	39.7296	38.8334	41.7224	34.433	46.2542	38.8483
Zm00001eb002200	0.193878	0.949648	0.131584	0.889546	0.326318	0.862602	-0.123114	0.955824	-0.322146	0.621842	-0.139211	0.964596	0.510561	0.634089	-0.558938	0.318999	0.964524	0.252418	-1.00555	0.189953	0.00492768	1	-0.0753469	1	2.20728	2.50564	6.29203	6.98794	1.31087	1.62259	0.204407	0.188964	1.2064	0.948137	0.52647	0.491173	0.778925	1.12279	8.71617	6.16091	2.86232	5.73754	1.2341	0.631969	0.844413	0.854349	0.747885	0.728461
Zm00001eb002220	-0.0540537	0.92715	0.135111	0.400067	0.0881533	0.790042	0.0937325	0.629263	0.249015	0.0304027	0.285353	0.113383	-0.0799388	0.719455	0.329581	0.00450126	0.683619	2.84979e-06	-0.102515	0.581895	0.183836	0.634525	0.0662719	1	31.0623	29.6424	26.9202	29.9428	37.2027	39.0109	41.2778	43.8633	29.6154	34.4509	28.7788	35.6793	46.4296	44.4488	24.6744	32.3183	14.296	23.4992	26.4683	25.3248	25.1765	28.8169	24.5558	26.0664
Zm00001eb002240	-0.0258295	1	-0.0836307	0.898475	-0.375334	0.553223	0.382406	0.398833	0.704604	0.0414299	-0.358321	0.705875	0.190055	0.760443	-0.370648	0.321576	-0.600384	0.289873	-1.06729	0.0284027	-0.65894	0.516793	0.0895775	1	2.81356	2.73581	2.08302	1.99736	8.91476	6.77785	6.16185	7.98899	1.68178	2.67113	2.00121	1.58655	5.60169	6.46273	2.51405	2.02785	3.10281	2.10527	1.44383	0.702378	2.33844	1.49371	1.71703	1.8544
Zm00001eb002250	0.208816	0.894788	-0.95615	0.0215952	-0.377728	0.581818	-0.698884	0.0997699	-1.11577	0.0037175	-0.773146	0.140343	0.0658144	0.948777	-0.191213	0.694784	-1.05159	0.0513894	-2.29299	9.82005e-09	-0.354895	0.793989	-0.209024	1	3.28379	3.76411	3.18076	1.66873	30.9557	23.4965	7.97455	4.88957	2.10472	0.945519	7.60386	4.53132	3.06157	3.24059	1.4318	1.31154	3.1057	1.53462	3.99991	0.838158	5.53403	4.35332	5.53553	4.85707
Zm00001eb002260	0.140752	0.791125	-0.499515	0.006009	0.00111463	1	-0.199387	0.426238	-1.00488	3.80872e-11	-0.35256	0.184779	-0.0272878	0.957198	-0.439688	0.00638691	-0.281679	0.289489	-0.200587	0.381244	-0.284268	0.566149	-0.141797	1	71.8923	78.5078	111.117	79.7367	56.8114	56.0606	69.7285	60.4471	96.7839	47.2116	104.568	83.3999	83.2893	82.7428	113.978	87.5576	170.059	142.968	87.6224	78.2028	96.8005	80.0505	114.638	105.329
Zm00001eb002270	0.108117	0.935732	-0.434034	0.17901	-0.835303	0.0132857	-0.494634	0.145356	-2.83399	6.77425e-34	-0.252802	0.698556	-0.383011	0.330586	-3.10798	4.17598e-40	-0.358354	0.430831	0.115479	0.801062	-0.261547	0.804249	-0.0374116	1	4900.58	5231.74	2895.78	2178.67	4166.08	2302.16	1770.93	1250.72	4127.06	567.1	10738	9185.05	3746.12	2903.66	5760.39	694.425	7888.02	6287.84	9191.2	10215.9	8585.11	7211.36	11787.4	11641.4
Zm00001eb002320	0.000426154	1	0.310924	0.0964843	0.0153373	0.99327	0.442563	0.012999	0.761046	7.57489e-08	0.0325352	0.964867	0.376596	0.0505815	0.644638	7.85698e-06	0.0493234	0.913803	-0.38056	0.0343242	0.305287	0.474293	0.155386	1	30.8095	30.5289	23.1683	29.1264	40.5567	40.4273	30.6638	41.4708	28.9981	48.1189	25.1723	26.1941	31.9576	41.9695	31.5177	51.2446	29.4234	31.0957	31.8775	25.1824	24.4059	30.3603	23.723	26.7862
Zm00001eb002370	-0.446495	0.937135	0.611274	0.688146	-1.69002	1	0.274329	0.905929	-0.0958249	0.944576	-1.86316	0.256104	-1.06687	0.543632	-0.84463	0.450609	-0.617532	1	-0.687739	0.645121	0.724445	0.878379	-0.289248	1	0.275728	0.200232	0.422546	0.651732	1.24803	0.380359	0.272246	0.326598	0.634504	0.580341	2.19345	0.618515	0.526222	0.254182	0.665587	0.385383	0.598715	0.398714	2.04629	1.30554	1.03306	1.7212	0.689066	0.573276
Zm00001eb002390	0.559361	0.923916	-2.23831	0.157871	-2.44636	0.109288	-1.98711	0.546925	-2.00429	0.357342	-1.7582	0.395765	0.964354	0.753857	0.648094	0.709987	0.518083	0.866162	1.07853	0.470718	-2.84725	0.2221	-0.191727	1	0.199519	0.288149	0.337154	0.0764368	3.423	0.618927	0.0318052	0	0.0312549	0	1.04122	0.320315	0.047816	0.0941416	0.0705875	0.112581	0.236095	0.342287	1.03751	2.23979	2.74577	0.381765	11.1008	9.85291
Zm00001eb002440	0.461641	0.888314	-0.739878	0.543188	0.448493	1	0.0708116	0.971592	0.0753357	0.923379	-0.22317	0.914575	0.307351	0.846073	-1.86747	0.00282705	-1.4803	1	-0.0976058	0.937106	0.507806	0.818476	-0.477671	1	0.214121	0.291611	0.216893	0.12183	0.282561	0.388112	0.505921	0.527697	0.750375	0.77369	1.10743	0.959016	0.265184	0.334478	0.939784	0.267856	3.73691	1.37333	1.27705	1.22324	1.20023	1.71958	1.53806	1.11748
Zm00001eb002450	0.0708436	0.940539	0.22162	0.363722	-0.0865811	0.889621	-0.086613	0.809091	-0.0301804	0.905284	0.209482	0.641059	0.0303312	0.952475	-0.00437291	0.999225	-0.0715393	0.89219	0.121624	0.702397	-0.0704831	0.964657	-0.0712319	1	13.7677	14.327	10.1398	12.0018	25.2804	23.486	12.2888	11.5128	7.73873	7.45613	8.92039	10.5154	23.8216	24.6055	14.296	14.8235	8.92292	8.688	8.3456	9.30041	8.84839	8.47696	9.68267	9.34094
Zm00001eb002460	-0.0519951	0.947764	0.167335	0.365902	-0.106896	0.799821	-0.356571	0.0323176	-0.267502	0.0409678	-0.0339895	0.956368	-0.181484	0.419903	0.251204	0.0652509	-0.00608706	0.995662	0.140332	0.495117	-0.0745742	0.933531	-0.0284395	1	11.8617	11.3351	11.9903	13.7206	10.9267	9.99197	14.3333	11.1704	18.7049	15.2163	12.9978	12.9208	11.7165	10.4536	14.209	17.6012	9.91088	10.1002	12.487	14.1022	12.4575	11.8925	12.7603	12.6933
Zm00001eb002470	-0.387815	0.389259	0.292724	0.376818	-0.52094	0.131773	-0.0764775	0.86642	-0.440295	0.10441	0.00581291	1	0.0602635	0.996183	-1.15924	0.248023	0.0682423	0.961283	0.469388	0.106237	0.470466	0.468251	0.0936509	1	4.67598	3.54325	3.03811	3.7533	5.8452	4.01607	7.11599	6.71658	2.70441	1.95196	5.02486	5.13026	0.063092	0.067025	0.145413	0.070041	0.786916	0.8486	3.63035	5.16544	3.29462	4.59224	7.60123	8.21531
Zm00001eb002490	-0.198401	0.535665	-0.0920346	0.681185	-0.111197	0.794909	-0.261171	0.182915	-0.301617	0.0355238	-0.123267	0.754171	-0.229683	0.289562	0.189812	0.220214	-0.0993638	0.765048	0.355688	0.0350344	0.156793	0.787615	-0.0600105	1	129.494	111.857	101.833	96.8857	75.9193	69.301	98.6838	82.0093	125.496	99.7092	181.045	169.165	111.083	95.8999	116.121	138.038	219.565	209.336	89.9733	118.167	97.6671	109.713	168.373	163.719
Zm00001eb002510	0.130965	0.929772	0.508767	0.160153	-0.457558	0.386569	-0.793646	0.022154	-1.80366	1.83188e-11	-0.299152	0.676294	-0.262749	0.623869	-0.116022	0.753583	-0.0757036	0.934167	0.253077	0.570075	0.126489	0.95363	-0.206336	1	147.373	159.609	185.017	266.762	649.542	466.291	515.076	295.558	489.839	137.222	409.17	339.012	613.23	517.137	226.099	217.409	181.652	176.183	355.061	434.089	329.91	362.693	392.018	344.433
Zm00001eb002520	-0.31676	0.74712	-0.301415	0.527727	0.381079	0.59592	0.97536	0.0111812	1.48371	4.72197e-05	0.0686785	0.971736	0.46261	0.352328	1.48334	1.50165e-05	-0.168939	0.858897	-0.351302	0.507114	-0.189756	0.931954	0.450645	1	5.79241	4.61095	5.39124	4.43344	5.68943	7.30924	4.04644	7.90333	1.05424	2.89906	1.77171	1.90061	6.83443	9.52148	1.60465	4.67298	2.63394	2.40607	2.98874	2.40793	3.87222	3.41957	2.34356	3.2368
Zm00001eb002530	0.094183	0.894403	-0.331215	0.0710642	0.181638	0.597376	-0.0549015	0.867646	0.41441	0.00537168	-0.0454085	0.9415	0.149823	0.590553	0.085608	0.642101	0.0485619	0.916223	0.025833	0.944622	0.0772277	0.94212	-0.0170996	1	45.3482	47.9504	63.5622	51.2648	41.0388	45.9114	35.4277	33.9469	55.1706	71.9875	53.1251	52.3342	42.9628	48.2194	71.6514	79.2369	46.3024	48.9485	56.2644	58.797	41.9366	44.5444	46.2739	46.3509
Zm00001eb002540	0.0747187	0.926575	-0.2211	0.279119	-0.0771019	0.89749	-0.0171544	0.972339	0.0236738	0.90765	0.0814271	0.881053	0.0813962	0.816133	0.107003	0.565393	-0.0475861	0.927229	0.364472	0.0394482	-0.358994	0.327585	-0.201884	1	9.60533	10.0293	11.6077	10.0871	10.0343	9.36577	14.9141	14.679	13.3149	13.2809	12.0513	12.9961	9.21644	9.8633	10.2541	11.5004	8.68584	8.57024	13.806	18.1642	15.4278	12.0976	14.1343	12.4524
Zm00001eb002560	-0.0868758	0.818052	0.108714	0.465261	-0.259369	0.0840223	-0.228898	0.0732339	-0.528738	9.60661e-08	0.0667431	0.841054	-0.0574222	0.79225	-0.166981	0.130481	-0.121196	0.531978	0.322859	0.00557517	-0.0426423	0.957777	0.0372758	1	30.3638	28.3173	34.8454	38.1545	53.5508	44.1198	71.8353	61.0237	44.7538	30.3824	54.9407	58.6042	53.21	51.7352	40.5192	37.5907	75.3134	70.7308	36.9233	47.3393	48.3851	47.3039	71.4775	74.3405
Zm00001eb002570	-0.260209	0.719841	-0.101191	0.816119	0.108436	0.912093	0.616956	0.0539507	2.0835	2.57793e-18	0.0329941	0.981395	-0.260388	0.566335	1.61701	1.90479e-11	0.252932	0.641387	-0.0697111	0.895566	0.267447	0.800536	-0.0466238	1	30.2466	25.0187	37.9773	35.9143	30.3673	32.2847	15.5597	23.7639	9.40707	39.0567	9.03894	9.42025	20.5511	17.3615	13.106	41.892	10.8476	13.223	12.2821	12.0407	13.873	16.827	8.32348	8.17483
Zm00001eb002590	0.211769	0.897001	0.900009	0.0270374	0.0257668	0.999027	0.00029146	1	-0.0390487	0.937956	-0.421794	0.625036	-0.497123	0.386955	0.614498	0.0950854	-0.00764571	1	-0.503785	0.295175	0.108973	0.975773	-0.215912	1	24.5934	28.2303	35.2392	66.6998	13.6992	13.7548	6.42667	6.40403	13.5033	12.8792	8.62677	6.56221	10.3848	7.45537	20.3366	32.443	18.8722	19.181	19.4569	14.0894	15.7374	17.1009	8.227	7.18165
Zm00001eb002620	-0.906083	0.0134815	-0.866927	0.00642277	-0.267766	0.71372	-0.12993	0.821516	-0.640482	0.0221375	0.585541	0.218004	-0.138576	0.82803	-0.378768	0.216279	0.0179118	0.992091	0.376481	0.331585	-0.101329	0.969523	0.532483	0.879589	186.399	98.6224	164.226	91.436	168.335	137.905	480.447	437.179	330.998	207.668	328.965	502.274	134.649	123.724	73.2611	58.4749	129.655	134.056	567.059	755.208	516.366	483.633	217.006	318.203
Zm00001eb002640	-0.0730106	0.880843	0.129379	0.407692	-0.113763	0.675577	0.0710701	0.73326	0.00141762	1	0.0166775	0.978773	0.00743292	0.991668	-0.291375	0.00910634	0.214063	0.272151	0.0995389	0.574685	-0.119431	0.796983	0.188323	0.937846	27.4827	25.8762	23.5844	26.2252	31.9598	29.1235	30.8733	32.2773	20.0279	19.6344	19.5966	20.1341	42.9895	43.7161	29.728	25.3117	19.8609	23.5371	24.8925	27.3636	24.8086	23.0114	22.7332	26.2304
Zm00001eb002660	0.572061	0.457713	-3.31385	4.61056e-19	0.520213	0.490447	0.347264	0.581833	-2.0016	1.14726e-08	-1.27575	0.00823031	-0.0172486	0.999443	-2.74972	1.02184e-14	0.257802	0.787572	-1.5732	5.12533e-05	-0.189927	0.941363	0.0479675	1	79.8487	117.553	62.6052	6.39319	33.2365	47.1474	20.8713	26.4963	170.665	41.7294	34.5185	14.4199	10.2361	10.2337	53.2028	8.24344	4.48606	5.51752	150.904	51.9855	115.817	102.163	9.63614	10.0948
Zm00001eb002740	0.114633	0.92483	-0.401549	0.186197	-0.121142	0.894417	0.768501	0.00521837	-0.315794	0.205709	-0.177139	0.800461	1.07302	2.31879e-05	-0.446745	0.0672595	-0.126025	0.829568	-0.100496	0.814933	-0.112126	0.946062	-0.0115128	1	26.8023	28.7569	33.555	25.7927	23.5408	21.3487	27.8964	47.2772	40.3283	31.7326	99.5759	89.7363	44.4141	94.5909	75.0012	57.2936	134.355	125.743	82.2804	78.716	83.9021	78.1241	129.705	130.446
Zm00001eb002810	0.0913251	0.92483	0.689853	0.00127015	-0.200023	0.649981	0.22376	0.442004	-0.176734	0.422811	0.239243	0.589735	0.203397	0.532802	-0.314167	0.123997	-0.202832	0.600388	-0.309879	0.220498	-0.104673	0.933048	0.205222	1	25.612	27.0142	13.564	22.1651	57.6165	49.475	39.6371	46.0509	12.3514	10.7159	19.1309	23.0147	40.7585	47.4619	20.9558	17.5466	28.3274	25.183	24.4124	20.1951	25.4918	23.8712	34.7369	40.5935
Zm00001eb002820	0.166965	0.7766	0.455376	0.034817	-0.496263	0.0554905	0.0428698	0.922947	-0.0603119	0.800412	-0.156979	0.768347	0.099253	0.80526	-0.506371	0.00580174	-0.259186	0.430831	0.0217314	0.969442	0.0386147	0.986117	0.214915	1	42.5553	47.2858	44.7088	62.2	87.8196	61.3937	28.6623	29.3659	13.5101	12.6956	29.4039	26.866	51.741	56.0421	56.8779	41.7179	66.9787	57.2118	26.8441	27.9668	27.0841	28.0108	50.4285	59.3246
Zm00001eb002850	0.0502926	0.982971	-1.10201	1.14612e-05	-0.0711818	0.947755	0.229616	0.557812	-0.974815	1.96573e-05	-0.0102341	1	0.0899249	0.876753	0.295911	0.316928	0.561327	0.146774	-1.13496	4.25435e-06	0.137265	0.931448	-0.204433	1	26.8621	27.5186	49.4544	23.3913	85.9543	80.6871	56.8351	66.3798	41.1707	20.5081	27.7777	28.0133	30.9826	33.3535	4.42237	5.63026	9.61363	14.5002	37.2118	17.3692	32.0965	35.5063	17.5633	15.4577
Zm00001eb002950	-0.396978	0.726583	-0.620571	0.218689	0.771247	0.228323	0.0767959	0.936483	2.06291	1.62544e-08	-0.0014953	1	-0.131472	0.89107	0.130679	0.799387	0.843707	0.175303	0.458951	0.415579	-0.13414	0.971869	0.0782867	1	40.8334	30.6632	31.5266	20.8347	19.9039	33.5795	39.4182	41.3786	55.3363	226.545	4.1626	4.21648	70.0687	64.7335	44.593	50.7141	7.9187	14.5167	19.237	27.1371	20.2128	18.5455	2.10034	2.24672
Zm00001eb002960	0.0281919	0.977296	0.153279	0.353043	0.0102476	0.996313	0.139372	0.461244	1.26093	4.86557e-30	0.298596	0.114457	-0.0666264	0.798749	0.087594	0.546321	0.153112	0.525161	-0.51861	4.11431e-05	0.112474	0.834649	0.0896941	1	67.7048	68.3464	65.9437	74.3958	79.683	79.105	94.3669	103.451	67.792	158.888	56.8311	71.0699	93.9597	90.7897	58.8578	65.1501	40.2341	45.7008	90.4696	64.8046	75.512	82.2227	58.2017	62.7745
Zm00001eb003000	0.153932	0.690807	0.272675	0.133929	0.411285	0.0474735	-0.227115	0.28882	0.476794	0.000791548	0.0486439	0.934258	-0.101863	0.719439	-0.259938	0.0744148	-0.0990012	0.771605	-0.410622	0.0125212	-0.0769991	0.932601	-0.0148677	1	20.5495	22.6487	13.0504	16.0448	12.178	16.002	13.2052	11.2265	12.3905	16.8995	14.2506	14.9927	18.4653	17.4096	22.3622	19.4696	19.4382	18.5448	19.8843	15.3385	22.5503	21.5435	15.7165	15.7464
Zm00001eb003010	0.197658	0.4279	-0.36119	0.0124586	0.107242	0.75147	-0.114927	0.583571	0.158747	0.232834	0.235026	0.300637	-0.29285	0.0756798	-0.321335	0.00960766	-0.082217	0.787572	-0.299655	0.0413194	-0.109088	0.845614	-0.0355834	1	27.6163	31.3837	26.7546	21.1074	26.7651	28.4733	28.1259	25.8612	24.814	27.1349	29.0068	34.7535	27.6549	22.8446	33.6028	28.0289	29.68	28.624	36.2539	30.2217	40.4088	37.7348	27.7817	27.4814
Zm00001eb003020	-0.272358	0.30353	0.098197	0.681185	0.268883	0.299859	-0.108355	0.694758	0.870761	9.75973e-10	0.206141	0.525637	-0.151967	0.561819	0.126611	0.464154	0.0922221	0.80369	0.301241	0.109223	-0.00763043	1	0.0775603	1	33.1456	27.2073	17.6399	19.1464	21.0264	25.0013	22.4814	20.7739	16.2356	29.0452	25.0987	29.4906	30.5249	27.7937	23.2045	26.3947	24.5671	26.7677	19.9032	25.1948	24.8259	24.8796	20.7753	22.2271
Zm00001eb003040	-0.101153	0.900474	-0.112014	0.668339	-0.0402829	0.963006	-0.0379146	0.91939	0.560336	0.00025133	0.298798	0.319669	0.272453	0.325641	0.0444066	0.865093	0.181741	0.685967	-0.110714	0.719243	0.00442291	1	-0.184411	1	15.6714	14.4826	18.0017	16.9456	16.042	15.3898	45.9245	44.5407	41.7358	60.2732	26.6548	33.3384	8.10925	9.9103	6.73032	7.24819	4.74876	5.49038	11.1475	10.6182	9.25959	9.36141	6.63029	5.90373
Zm00001eb003070	-0.313512	0.619349	-0.341507	0.309303	0.241451	0.707376	0.34084	0.351379	0.671775	0.00572247	0.0410921	0.975525	0.153216	0.76795	-0.0652514	0.850178	-0.218165	0.698703	0.208194	0.604169	-0.298013	0.769654	-0.199255	1	14.053	11.2109	15.1578	12.1327	13.723	15.9933	18.4921	23.3262	16.4959	25.7524	13.5034	14.1323	15.2541	17.1741	11.9987	11.9664	11.6288	10.2007	11.8005	13.9861	11.7111	9.58618	12.1784	10.7632
Zm00001eb003080	0.205029	0.93559	1.40922	0.00925566	-0.376981	0.784125	-0.61653	0.389848	-1.84611	6.07482e-05	-0.134302	0.945994	0.446282	0.612669	-1.37376	0.00391854	-0.202956	0.872751	0.226951	0.791999	-0.185241	0.963632	0.518873	1	11.2622	12.8199	19.7605	53.2977	39.2586	29.8057	98.4044	63.6926	27.8379	7.57773	63.5361	59.0902	34.2294	47.0948	32.77	13.1745	138.3	122.581	49.4329	59.4466	58.0916	51.4755	142.966	207.79
Zm00001eb003090	0.0954987	0.985917	1.39058	0.00955946	-0.349046	0.807073	-0.65215	0.346538	-1.83712	6.02484e-05	-0.0769992	0.974891	0.427688	0.626625	-1.41432	0.00266294	-0.179908	0.889357	0.349207	0.650298	-0.201498	0.955687	0.556986	1	8.42401	8.88923	14.0982	37.5329	25.8057	19.9704	69.7739	44.0631	18.7788	5.14369	43.9021	42.4642	24.9736	33.9241	23.1554	9.05523	97.8724	88.1281	32.4322	42.4479	38.9368	34.1179	98.1747	146.511
Zm00001eb003110	1.34425	0.374337	1.29518	0.348709	0.323412	1	0.017056	0.997557	1.15874	0.0135943	0.485227	0.745989	0.695085	0.448514	0.561018	0.345199	0.716723	1	-1.85229	0.00078031	-0.200927	0.953119	-0.353767	1	0.122245	0.307818	0.0652608	0.170979	0.259664	0.314952	1.29519	1.30005	1.0918	2.39099	0.661707	0.950003	0.454559	0.747666	0.590664	0.911353	0.249628	0.42003	2.20312	0.628021	2.37849	2.08267	0.605493	0.478209
Zm00001eb003130	0.0487606	0.948764	0.142276	0.442006	-0.122243	0.717881	-0.0241097	0.940786	-0.23879	0.0736783	0.0291376	0.961615	-0.0744497	0.793082	-0.550063	2.38207e-05	-0.12107	0.662429	-0.0716609	0.765313	0.167479	0.731265	-0.0599496	1	13.2886	13.6327	12.5725	14.0685	15.3408	13.9052	14.98	14.6739	15.2227	12.6441	15.2003	15.819	12.8836	12.3811	14.1225	10.0368	16.8274	15.7985	14.4991	14.0905	14.2249	16.0827	13.8956	13.4842
Zm00001eb003140	0.496542	0.656156	-0.498046	0.396513	0.819023	0.240405	0.133443	0.908828	-0.651319	0.198463	-0.0689976	0.979289	0.808672	0.554011	-1.02024	0.222587	0.498097	0.756205	-0.844652	0.125069	0.0254248	1	0.2431	1	7.12203	9.93933	9.49941	6.82132	7.60377	13.2504	0.847277	0.929015	1.68261	1.05846	1.20858	1.17863	0.14397	0.253111	0.27586	0.135291	0.26735	0.396268	5.3049	3.02767	2.95355	3.02602	2.56602	3.07973
Zm00001eb003150	0.0515695	0.991878	-0.461127	0.268011	0.0825624	0.957734	0.477125	0.473504	-1.08615	0.00738383	-0.187629	0.89713	0.0756368	0.944447	0.308372	0.454364	-0.910228	0.157189	-0.791963	0.0590037	-0.361971	0.80353	0.498614	0.992042	27.3962	28.0585	16.9535	12.4987	25.3558	26.4952	0.842413	1.16526	1.67978	0.788881	1.54101	1.37936	1.74334	1.85887	2.20539	2.83753	1.77447	0.970439	4.50356	2.66785	3.20129	2.51138	1.89971	2.7173
Zm00001eb003170	-0.711834	0.082697	-0.350641	0.365018	0.354008	0.552101	-0.310878	0.485705	-0.297059	0.324548	0.167345	0.855842	-0.572065	0.137262	-0.358472	0.239263	0.203052	0.754286	0.748231	0.0202119	-0.0730057	0.981291	-0.190407	1	89.827	54.263	34.4727	27.4281	148.257	186.976	205.756	165.038	143.236	113.778	38.791	44.4601	428.198	291.391	191.696	155.758	86.3007	101.637	96.1921	165.771	137.708	131.834	51.3872	45.6458
Zm00001eb003180	-0.252164	0.746854	-0.0110739	0.991541	-0.0761061	0.950581	0.245332	0.569174	0.515752	0.0497888	0.188565	0.816393	0.165325	0.757785	0.496713	0.0653261	0.0306089	0.977745	-0.121461	0.795578	-0.433322	0.597788	0.222269	1	75.1179	62.4655	42.6825	42.9894	103.224	96.6117	73.1528	86.2628	38.5846	54.0224	31.2919	36.3085	114.407	129.694	47.6198	69.8756	40.2163	41.9853	62.4287	58.883	84.2785	62.7801	57.0338	67.4406
Zm00001eb003190	0.0427561	0.963135	-0.288463	0.0946629	0.249094	0.338914	0.375742	0.0320907	-0.926892	4.0577e-13	-0.0833127	0.853726	-0.224831	0.298436	-1.31784	4.44817e-24	0.0825789	0.815407	-0.763429	2.75933e-08	-0.122581	0.845614	-0.120979	1	36.058	36.8268	30.8083	25.5465	16.9786	19.8906	21.5981	27.8901	68.0592	35.0717	42.4987	40.7959	25.9097	22.4391	52.3108	21.8742	30.1908	32.6496	67.2528	40.6497	55.5424	51.3757	34.3276	31.9976
Zm00001eb003210	-0.261066	0.755568	-0.412726	0.259291	-0.120524	0.910644	-0.475298	0.433219	-2.22899	1.64703e-12	-0.508569	0.374248	-0.288944	0.551753	-1.7653	2.30189e-11	-0.346471	0.4914	0.609236	0.0881367	-0.560885	0.532366	-0.192268	1	19.1315	15.8125	11.8716	9.0581	14.7046	13.3378	1.13067	0.810742	5.10414	1.06082	5.58141	3.99252	17.4924	14.4924	21.4015	6.55194	41.3819	33.2678	4.89276	7.61634	4.53956	3.09726	9.79483	8.68841
Zm00001eb003240	0.110125	0.98637	1.51848	0.0169997	0.998587	0.29816	2.27151	0.000295347	2.18075	5.603e-05	0.969016	0.377128	2.35258	0.000154086	1.8834	0.000540914	0.89358	0.343694	-2.54494	7.03567e-05	1.06403	0.521261	-0.481651	1	16.8871	18.0133	27.4079	79.6693	8.43838	16.6122	2.11293	10.1314	3.18739	14.1741	2.42816	4.84057	3.27019	16.8998	13.247	50.8631	10.9479	20.7785	4.28717	0.756167	2.59401	5.48175	1.63511	1.18697
Zm00001eb003320	0.331298	0.910708	1.10522	0.107895	-0.359516	0.840613	0.175623	0.882769	1.30373	0.0173778	0.198726	0.931941	-0.108765	0.950026	1.35404	0.021788	0.344692	0.830764	-1.43627	0.207513	-1.66715	0.633735	-0.857902	1	0.829315	1.0312	1.18475	2.59098	2.25575	1.7307	1.85912	2.09262	1.36395	3.30023	0.920576	1.08244	1.09651	1.02893	0.755933	1.99883	0.562605	0.744813	0.327318	0.126172	0.210992	0.0668905	0.568757	0.313257
Zm00001eb003360	0.602989	0.366598	-0.21432	0.698288	-0.371166	0.658855	0.537987	0.284151	-1.63408	9.00464e-07	-0.395265	0.638202	0.484089	0.392267	-0.150444	0.736569	0.583365	0.32514	-0.613107	0.171652	0.271315	0.882942	-0.0953881	1	36.9497	55.5077	87.3314	76.4397	106.719	81.3049	45.4763	65.6207	86.6924	27.2857	87.3368	67.7882	25.8909	36.6678	64.933	60.9672	31.5738	48.3066	99.0456	66.4204	74.9841	91.212	161.984	153.686
Zm00001eb003420	-0.0450865	0.984405	0.0512604	0.904229	-0.405974	0.268098	0.260106	0.442372	0.454419	0.0383953	-0.140237	0.845812	0.139165	0.757106	-0.21223	0.396547	-0.0167952	0.989146	-0.270328	0.378665	0.0176125	1	0.11319	1	21.0715	20.2309	22.3094	23.439	31.7162	23.6056	26.584	31.6635	22.3178	29.9617	24.0155	22.1688	29.318	32.6481	20.8528	18.7487	17.2875	17.4382	35.2226	29.9633	31.7356	32.3454	30.4468	33.3884
Zm00001eb003440	0.271455	0.531714	0.553462	0.0128051	-0.056002	0.951996	-0.0755154	0.855337	-0.59716	0.00158322	-0.0899898	0.897982	0.104071	0.817354	-0.16999	0.450197	0.121449	0.79868	0.0965238	0.784531	-0.450927	0.350689	0.143171	1	345.092	412.195	679.257	1013.88	261.503	247.949	61.5268	58.1579	536.631	347.026	279.996	267.6	23.6678	25.7484	185.715	171.901	221.032	245.906	438.712	481.554	386.202	284.413	285.713	319.859
Zm00001eb003480	-0.0224698	0.993588	-0.131942	0.539004	0.1307	0.735457	0.0294953	0.933189	1.26535	1.0225e-21	0.083421	0.860694	-0.17822	0.457518	0.707348	2.60202e-07	0.125295	0.695356	-0.00290675	1	0.172561	0.760365	-0.0541775	1	83.6768	81.6396	59.5337	55.1131	67.8291	73.2192	106.993	108.696	133.111	313.331	88.6412	95.5652	112.905	100.954	109.412	186.12	61.046	68.048	110.702	113.413	130.238	147.824	70.8126	69.1291
Zm00001eb003490	0.230364	0.681071	0.0769075	0.829961	-0.184584	0.736185	0.151508	0.682569	1.20996	2.1912e-10	0.203448	0.697754	-0.379128	0.19553	0.709019	0.000364214	0.45317	0.147814	-0.192342	0.536346	0.239766	0.769261	0.0486918	1	46.4342	53.8749	136.09	145.656	48.8916	42.4083	64.5038	71.2857	68.741	155.805	94.5091	110.833	76.1384	59.2875	103.429	176.18	128.065	178.956	87.99	79.0499	64.0024	76.1283	118.452	124.214
Zm00001eb003540	1.12983	0.000487753	1.585	5.88854e-09	0.813685	0.0352509	0.464577	0.175129	-0.606904	0.0151149	0.559197	0.169812	0.441855	0.230954	0.178001	0.551109	0.173975	0.765616	-1.2495	9.84882e-06	0.163215	0.91989	-0.00361853	1	4.26795	9.2209	5.41399	16.5135	4.18975	7.22466	37.1466	51.0184	54.9917	35.3538	47.8027	71.5341	39.2023	53.9077	70.7615	83.4154	127.703	147.3	11.0252	4.76752	10.98	12.3905	8.22771	8.31806
Zm00001eb003550	-0.169949	0.795113	-0.0243552	0.954559	0.0629487	0.944355	0.228242	0.446718	1.1545	9.30896e-11	0.188848	0.722002	0.0222198	0.974874	0.974927	8.86675e-08	0.074921	0.887273	0.139554	0.668837	0.171899	0.846204	-0.147563	1	12.0963	10.6415	11.3008	11.276	11.2455	11.5705	15.7298	18.3535	14.9429	32.5676	11.8703	13.7909	15.6314	16.0713	14.469	29.6649	20.2504	21.8107	13.2039	14.9483	16.3354	18.5439	12.0032	10.9789
Zm00001eb003650	0.566377	0.493144	-0.510084	0.343618	-0.0390949	0.992613	0.649339	0.170581	-0.681165	0.0513185	-0.327146	0.744873	0.769023	0.111937	-0.88225	0.0114745	1.22563	0.0161633	-0.895646	0.0419273	-0.0224894	1	0.0717236	1	2.18609	3.20079	2.2634	1.59565	7.86008	7.56217	12.024	18.7851	33.2005	20.294	6.3615	5.14847	5.52118	9.52655	31.1504	17.6082	3.28726	7.8741	5.89139	3.24897	3.30407	3.2789	0.869768	0.927081
Zm00001eb003690	-0.173431	0.722375	0.217221	0.350175	0.0158897	0.994045	0.207482	0.420406	1.23824	1.59204e-15	0.117483	0.830088	0.0635074	0.871525	0.0929053	0.645187	-0.0278128	0.963173	0.102346	0.729123	-0.0423828	0.98209	0.140298	1	14.5655	12.8013	11.1163	13.0574	17.3632	17.3301	13.7583	15.8049	11.2981	26.0915	12.4315	13.687	18.8477	19.9244	16.495	18.3211	13.9104	13.9391	13.8999	15.3424	13.8143	13.5242	12.6143	14.0927
Zm00001eb003700	0.410873	0.922694	1.95962	0.046567	0.399363	0.905388	0.189573	0.926952	3.07334	5.73908e-06	0.360935	0.915631	1.75443	0.0914265	5.14305	1.32055e-13	0.538128	0.760463	-0.524435	0.719701	-0.7267	0.838085	-1.62176	0.935669	0.503582	0.66328	0.269934	1.05864	0.256667	0.332729	0.302148	0.341578	2.91479	24.1817	0.254981	0.336602	0.444675	1.5196	0.827516	30.6471	0.964947	1.41894	0.471121	0.343362	0.794674	0.48473	0.42409	0.13849
Zm00001eb003730	0.615387	0.608222	0.139814	0.876448	-0.292514	0.861884	-0.565068	0.463183	-0.0107217	0.995546	0.161861	0.931568	0.435932	0.633703	0.907972	0.0738154	0.263276	0.828992	-0.475935	0.517786	0.264462	0.934738	0.0889362	1	60.5958	91.8612	460.046	517.727	186.827	150.142	148.61	99.9154	258.272	251.018	582.778	662.448	370.739	508.476	169.608	330.772	226.397	277.75	179.653	132.56	72.7059	87.9507	247.86	267.241
Zm00001eb003750	-0.247624	0.916553	0.453283	0.500378	0.164054	0.932797	0.0328826	0.987136	2.26187	7.72074e-08	0.343736	0.805847	0.0582631	0.969474	2.11189	7.07337e-06	0.85556	0.323094	-0.191202	0.85978	-0.895757	0.561469	-0.135959	1	2.54142	2.1188	1.57011	2.17222	2.42282	2.68321	2.99095	3.04279	1.98465	9.33231	2.19991	2.84502	2.78762	2.93791	0.806211	3.61226	0.841514	1.53852	0.660208	0.593511	1.4407	0.786191	2.22509	2.064
Zm00001eb003760	-0.017198	1	0.304351	0.312885	0.0841271	0.929757	-0.397347	0.203087	2.05517	4.54181e-23	0.0930431	0.911872	-0.501786	0.0975097	1.07743	6.1744e-07	0.128765	0.819579	-0.155758	0.679855	0.176373	0.880673	-0.288496	1	130.181	127.389	260.889	326.636	127.278	133.017	99.0807	74.8937	201.631	822.031	119.763	130.038	131.875	94.2471	145.912	320.47	101.401	113.299	154.383	142.247	128.036	145.824	109.145	90.5768
Zm00001eb003780	0.0105115	1	-0.51225	0.00106085	-0.125807	0.748023	-0.585206	0.000255949	-1.64068	1.29645e-34	-0.106499	0.80518	-0.188075	0.430317	-0.993801	3.31355e-13	-0.338294	0.118504	0.294946	0.0917079	-0.227829	0.626466	-0.196381	0.974874	108.008	107.774	172.125	122.392	61.7437	55.8001	65.2815	43.3395	122.403	38.446	172.204	162.8	59.5175	52.8645	94.5647	49.4661	169.511	137.014	128.43	161.598	164.846	141.712	220.401	195.003
Zm00001eb003810	-0.0329111	0.988487	0.125205	0.638548	0.207199	0.594431	-0.381892	0.0836411	-0.102438	0.605118	-0.0731994	0.908556	-0.391609	0.0868059	0.114028	0.580716	-0.246255	0.432939	0.0627752	0.849471	0.286818	0.603098	-0.244713	0.970897	30.1867	29.2242	24.7926	27.4366	22.37	25.4704	35.1321	26.8534	32.1863	29.3669	29.0206	28.0936	31.9804	24.6898	28.007	31.6002	28.7651	24.7952	25.6175	27.4597	24.4338	30.0264	26.6727	22.8234
Zm00001eb003820	0.707903	0.707364	2.13858	0.00560307	-0.180829	0.957586	-2.13677	0.00932292	-1.56478	0.0201854	-0.433491	0.84809	1.22127	0.214673	1.64618	0.0159619	-0.0747835	0.97941	-0.0204542	1	0.673366	0.815469	0.256785	1	18.4889	29.967	1.41322	6.32	2.64422	2.30403	3.85731	0.875607	6.20983	2.05623	2.65227	2.00339	2.0637	4.86029	2.40444	7.81139	2.61355	2.53264	3.38035	3.4159	2.30862	3.70418	4.02463	4.87534
Zm00001eb003830	0.172065	0.749444	0.0335145	0.92688	0.522376	0.0334517	0.018077	0.977504	-1.03462	4.74943e-10	-0.0722141	0.914575	0.295953	0.262473	0.561073	0.00131698	-0.206449	0.552991	-1.01151	1.37895e-08	-0.212527	0.763398	-0.135261	1	151.052	168.57	97.8715	101.689	295.91	419.374	240.033	242.046	365.885	175.036	123.73	119.656	296.99	369.166	330.424	508.694	220.826	195.496	160.799	81.792	110.981	96.5427	78.854	72.7777
Zm00001eb003840	-0.0298996	0.978831	0.0423645	0.856281	0.00809024	1	-0.105294	0.657906	-0.0398747	0.808111	-0.232399	0.363501	0.0215411	0.959715	-0.0403974	0.819281	-0.00117211	1	0.0462961	0.854901	0.0597089	0.951496	-0.145146	1	62.0018	60.1323	94.3407	98.5449	78.344	77.668	47.2515	43.7367	42.6704	40.6336	46.322	40.1336	54.2998	55.7762	50.9598	51.585	44.8639	45.8153	60.8302	64.4623	52.6811	55.2979	55.0198	50.4149
Zm00001eb003850	-0.514771	0.11034	-0.395336	0.138079	-0.15624	0.80271	-0.041483	0.9316	0.0863941	0.730962	0.0693782	0.930952	0.0741156	0.880294	0.0796728	0.772834	0.190004	0.680511	0.313861	0.253046	-0.22476	0.788431	0.0871186	1	7.33683	5.08086	6.86832	5.27959	8.09192	7.16891	11.0223	10.6662	7.47187	7.78695	9.20922	9.82295	9.39842	10.0083	6.2073	6.83421	6.89347	8.01631	7.90653	10.0773	8.6842	7.46835	10.0896	10.8682
Zm00001eb003880	0.0175609	1	0.426364	0.048315	0.0956855	0.886895	0.164352	0.585654	-0.120803	0.558236	0.388778	0.190048	0.2791	0.298978	0.48928	0.00617353	0.0852984	0.858897	-0.0908735	0.787813	-0.0162805	1	0.26313	0.967275	12.7734	12.8267	11.139	15.2035	12.64	13.3443	13.7848	15.3821	14.3717	12.9588	15.4263	20.5466	15.2496	18.7222	13.1011	19.1527	14.8053	16.1057	12.1098	11.6748	14.2843	14.2256	11.2976	13.7415
Zm00001eb003930	-0.274882	0.619349	0.181731	0.590782	0.45482	0.207266	0.192829	0.608255	0.448601	0.0425055	0.370073	0.378619	-0.0581783	0.92269	0.733327	0.000783039	0.0244971	0.979304	-0.109918	0.787895	0.110107	0.943261	-0.0411978	1	22.3331	18.2863	13.1091	15.0871	13.9466	18.8666	20.8018	23.6735	21.9256	29.344	21.964	28.8467	21.1271	20.5252	15.346	26.5979	20.3256	21.1433	17.7623	16.8986	17.3596	18.8731	17.9502	17.6855
Zm00001eb003960	-1.39863	0.651758	-0.825643	0.447606	0.167919	0.976775	0.872478	0.180452	1.43707	0.00169927	0.375633	0.787836	0.00266135	1	-1.22035	0.0877389	-0.826401	0.34218	-0.107732	0.943152	0.389079	0.901805	-0.617318	1	0.123116	0.0450551	0.271655	0.151735	0.109054	0.128589	4.96402	9.04922	9.45774	25.0016	8.12022	10.7089	0.475326	0.481894	0.496099	0.221109	2.8	1.61201	0.527553	0.510288	0.659421	0.86867	1.05053	0.688134
Zm00001eb003970	0.0829451	0.948128	0.434545	0.112438	0.0757204	0.933749	0.0986887	0.816914	-0.414435	0.0628365	0.107821	0.897799	0.105367	0.823638	0.746233	0.000663742	0.878849	0.0158097	-0.261937	0.44151	0.668445	0.15359	0.286218	1	7.53229	7.89851	6.64269	9.12984	12.3199	12.7799	16.1558	17.2258	10.0132	7.36287	6.05692	6.65291	13.2997	14.4753	5.86462	10.2274	2.39812	4.5216	6.296	5.38801	5.45938	8.73238	3.94029	4.86307
Zm00001eb004020	-1.62961	0.0334445	-2.63669	0.00184815	-1.01201	0.282311	-4.54662	7.69708e-15	-5.5008	8.54097e-12	-0.131239	0.95659	-3.72742	1.69182e-08	-3.97725	0.000245903	-1.05949	0.245425	-0.0860104	0.951233	-1.41475	0.276639	-0.439943	1	11.4166	3.66993	0.907215	0.147168	22.1113	10.8198	16.7854	0.722169	4.04341	0.0887161	41.1287	38.2507	4.386	0.335219	0.639778	0.0435129	9.31607	4.57808	7.30571	7.06195	15.9079	5.99223	31.4427	23.5028
Zm00001eb004030	-0.133454	0.750816	0.122907	0.543133	0.176158	0.539749	0.118158	0.614246	0.478703	0.000295073	0.120651	0.7547	0.273986	0.146512	0.693611	1.76157e-07	0.156856	0.59067	-0.26552	0.129674	-0.0430213	0.975773	0.121199	1	31.1295	28.1224	31.705	35.0226	36.2347	40.4048	33.599	36.2798	29.979	40.9127	30.749	34.0089	34.0593	41.6589	22.9632	38.6816	20.0308	22.8154	31.4736	26.8732	26.6085	26.0202	27.1025	29.8857
Zm00001eb004050	-0.0641276	0.940021	-0.299861	0.119197	-0.67869	0.000401489	-0.473984	0.00985581	-2.00892	1.9793e-43	-0.269284	0.352172	-0.198577	0.440016	-1.53623	6.99697e-26	-0.467871	0.0319153	0.457384	0.00890939	-0.392557	0.279534	-0.106431	1	112.682	106.665	184.749	152.283	145.087	89.3769	165.192	118.335	141.68	34.4942	347.74	294.081	135.735	119.619	145.773	52.3367	550.31	406.597	150.445	211.898	237.451	182.17	497.449	468.413
Zm00001eb004090	-0.0835811	0.933187	0.122982	0.681185	-0.10546	0.878669	-0.104918	0.785828	0.370155	0.0628372	-0.318767	0.415971	0.153473	0.683933	0.212205	0.31673	-0.0984487	0.839206	-0.257161	0.328213	-0.0348165	0.988951	0.190682	1	26.8684	25.0992	21.1537	23.3408	27.2711	25.0161	15.7646	14.5935	13.8366	17.5197	15.4247	12.5683	17.0579	19.1883	23.1525	27.9501	30.1133	28.7287	30.6615	26.3165	30.0836	29.569	39.5186	45.7164
Zm00001eb004140	-0.370381	0.735049	0.208793	0.714208	-0.299211	0.765001	0.0101999	1	1.70275	0.000656619	-0.843044	0.575682	0.938522	0.21729	2.0058	0.000325771	0.222218	0.933547	0.358477	0.521382	0.0740526	0.98664	-0.154122	1	4.75073	3.63324	8.68576	10.189	8.38579	6.71787	0.430427	0.427191	0.379619	1.19245	0.411272	0.230725	0.377608	0.735189	0.258204	1.05654	0.159717	0.192056	4.28291	5.64745	4.20114	4.45284	2.32424	2.12123
Zm00001eb004170	-0.188464	0.439987	0.197417	0.204658	0.131113	0.635077	-0.282086	0.0575936	-0.291749	0.0134295	0.124457	0.677153	-0.13096	0.521573	0.499823	1.77005e-05	0.31294	0.0907026	0.0211921	0.941612	0.345842	0.177038	-0.0395675	1	79.2741	68.9083	54.9075	63.9045	116.972	126.338	163.698	134.059	106.77	85.418	96.9606	107.519	152.692	141.07	60.9445	89.7743	41.5129	52.7068	68.4037	71.3205	71.2809	91.2598	66.9609	66.0365
Zm00001eb004190	-0.0228404	0.993588	-0.410869	0.0152588	-0.0170886	0.991971	-0.369697	0.0502198	-0.301375	0.0352116	-0.339978	0.13119	-0.20481	0.381269	-0.532618	0.000128231	0.0321917	0.94909	-0.0474887	0.856989	-0.263993	0.507874	-0.105062	1	10.9911	10.7256	12.0982	9.30559	9.34255	9.09748	10.6304	8.17869	15.0285	11.9426	16.9034	13.6146	11.2364	9.867	15.4889	11.1552	12.6003	13.1984	19.6984	19.5001	17.931	15.0342	20.2657	19.0965
Zm00001eb004200	1.78374	0.157189	0.198447	0.895881	2.61964	1	1.19685	0.515267	-0.440635	0.659052	0.00725708	1	0.459607	0.894204	-0.0273944	0.9961	-0.644566	1	-0.814222	0.586029	0.576127	0.918547	0.483372	1	0.76374	2.60104	1.25049	1.45327	0.3491	2.12286	0.0820499	0.181174	0.607722	0.43793	0.582036	0.595584	0.0485738	0.0664155	0.30088	0.308759	0.206255	0.134355	0.366947	0.213886	0.234251	0.353124	0.141492	0.200499
Zm00001eb004210	0.0550366	0.926701	0.104962	0.521575	-0.0526254	0.905602	-0.410528	0.000684224	-0.458328	1.51252e-05	-0.139513	0.593481	-0.369978	0.00339842	-0.168029	0.155971	0.0297001	0.932931	0.0394762	0.853736	0.574845	0.000204727	0.0627639	1	33.3941	34.3517	52.0467	56.7976	35.9282	34.14	141.401	105.902	81.0294	57.7665	53.3181	49.2677	132.227	103.532	69.7411	64.6659	79.2388	82.6032	60.5574	63.9191	65.3197	98.0103	45.9286	48.6267
Zm00001eb004240	0.182428	0.590995	0.473733	0.00264402	-0.376812	0.0551383	0.00432976	0.998878	-1.14087	1.29037e-16	0.0844375	0.856985	0.24976	0.218002	-0.523694	0.00017532	-0.0599154	0.879945	-0.129074	0.556312	0.0839318	0.925885	0.047895	1	33.3796	37.5046	30.0735	42.3428	74.2881	56.4157	64.7833	64.6444	30.2986	13.458	35.6164	38.4651	42.8869	51.5864	35.8453	25.959	29.8067	29.2587	36.9742	34.6453	39.0491	41.6699	56.2376	58.9368
Zm00001eb004250	-0.487156	0.681055	0.10348	0.908579	0.0840223	0.976714	-0.329218	0.65495	1.159	0.00308875	0.0183629	1	0.157058	0.889316	-0.0787565	0.901561	0.182047	0.900355	-1.26799	0.0541644	-0.206391	0.9559	-0.193296	1	1.63493	1.15737	0.942417	1.01882	0.89202	0.930501	2.07209	1.64633	1.94663	4.25992	1.86526	1.92388	0.897059	1.01386	1.33146	1.30979	0.734645	0.855946	0.891561	0.37755	0.819675	0.709691	0.729643	0.649565
Zm00001eb004320	-0.246627	0.750017	0.144568	0.75017	0.235034	0.695176	-0.203134	0.569444	-0.70181	0.000446298	0.262933	0.560235	0.545253	0.0231013	-0.749297	9.58225e-05	0.0476322	0.939045	0.167314	0.593997	0.0754891	0.966117	-0.109186	1	2.74907	2.30058	1.75607	1.96367	3.25218	3.77694	6.56578	5.69502	10.9464	6.6041	10.7408	13.1415	14.1298	20.8635	17.5766	10.8754	22.7127	23.9815	12.7556	14.6883	10.9153	11.5764	12.96	12.1923
Zm00001eb004390	0.0418339	0.965403	0.182233	0.342464	-0.109462	0.792483	0.290708	0.118977	1.09633	9.39685e-17	0.274425	0.287993	0.111167	0.687887	0.790765	4.38364e-09	0.404527	0.0480414	-0.252531	0.165808	0.430142	0.145427	0.13666	1	126.331	128.76	139.709	160.742	214.237	195.809	151.754	184.736	92.6946	193.995	69.7148	85.8174	171.077	186.913	118.09	212.649	100.359	135.746	120.334	103.724	89.97	122.112	65.9366	73.4752
Zm00001eb004400	-0.124303	0.6481	0.121723	0.392538	-0.0894612	0.744072	0.202436	0.132157	0.534932	3.23728e-08	-0.0936896	0.745989	-0.0444155	0.847994	0.190673	0.0725812	0.0739421	0.757195	-0.211743	0.103457	0.113904	0.787519	-0.0653095	1	42.6311	38.7347	47.7532	52.7956	60.6359	56.175	61.1217	69.9989	46.5764	66.0953	49.6729	47.3561	75.1606	73.7255	54.1309	64.3373	58.683	63.0769	46.3551	41.1245	42.0524	45.8303	67.3505	65.2486
Zm00001eb004420	-0.123026	0.88275	0.0753259	0.818864	0.127106	0.833306	0.103507	0.781671	0.50164	0.00708857	0.187573	0.703608	-0.239415	0.44508	1.10722	6.96369e-10	0.823048	0.000489951	-0.158874	0.595999	0.318688	0.596088	-0.017677	1	355.565	323.426	580.591	620.311	405.387	436.565	268.307	286.904	304.619	422.299	199.465	231.15	602.271	516.487	358.446	805.05	189.951	343.348	177.07	162.761	169.344	212.89	178.367	178.596
Zm00001eb004430	0.311686	0.850251	1.82843	0.000304624	0.253988	0.844941	1.0273	0.0433219	2.92057	3.66095e-15	-0.428373	0.727156	1.11903	0.0203222	5.22079	8.54041e-42	2.44123	2.50756e-05	-0.520239	0.391651	-8.17485e-05	1	0.165498	1	2.08436	2.56004	0.731402	2.57372	7.08096	8.32058	2.64505	5.36522	3.20529	23.7348	1.72942	1.30308	6.13067	13.4734	1.48656	57.8579	0.602439	3.39436	2.87738	2.05671	2.56277	2.5848	1.85881	2.11351
Zm00001eb004440	0.00176348	1	0.16846	0.480031	0.170819	0.695924	0.746178	4.45741e-05	1.12565	6.28423e-13	-0.0962473	0.861856	0.679126	0.000355083	1.16538	2.44889e-13	0.310542	0.260575	0.0209949	0.96451	0.160318	0.825967	-0.234413	0.967275	66.4954	65.9532	89.2846	101.767	27.324	30.3198	34.5969	57.7596	52.9958	113.114	73.3361	69.9296	29.9797	48.6212	37.8835	88.5053	56.1737	71.2378	61.4843	64.0153	85.2222	95.9199	122.164	105.264
Zm00001eb004470	-1.6618	0.458346	2.06365	0.0169997	0.514886	1	1.21849	0.291466	3.06003	2.09391e-05	0.580038	0.829216	-2.74185	0.257757	0.869635	0.326744	-0.151457	1	0.0189704	1	-0.370256	0.974601	-0.0211275	1	0.244876	0.0751972	0.676834	2.87026	0.0963394	0.13421	0.363644	0.842203	0.600322	4.91549	0.342547	0.521714	0.0949235	0.0134567	0.434253	0.8195	0.327495	0.295744	0.107522	0.107477	0.110667	0.0833863	0.242777	0.242939
Zm00001eb004480	-0.050179	0.986028	-0.0143077	0.984272	-0.379186	0.412698	0.203557	0.648944	0.975412	8.37683e-05	-0.127306	0.896347	0.122567	0.82803	-0.102304	0.752526	0.356089	0.466324	0.0733598	0.87871	-0.204127	0.863588	-0.194872	1	4.97898	4.75463	5.84411	5.8681	6.96178	5.26932	4.33547	4.97169	3.20054	6.16407	3.81849	3.55333	4.83487	5.32453	4.89662	4.73854	3.64189	4.75855	7.53044	8.12989	7.22416	6.31707	7.7214	6.82196
Zm00001eb004490	-0.615377	0.0773131	-0.227798	0.502313	-0.687809	0.0417413	-0.389537	0.262855	-0.557942	0.0237516	-0.309894	0.561025	0.123514	0.818244	0.66624	0.00517621	-0.309518	0.474577	0.791653	0.00286941	-0.120937	0.94212	-0.0914637	1	24.0806	15.5755	44.273	38.3993	22.3716	13.6984	13.1689	10.0086	12.609	8.39119	24.1013	19.7868	15.5179	17.0963	17.9631	29.6448	56.016	46.1701	13.1377	23.3466	19.5132	18.0641	29.6299	28.1934
Zm00001eb004550	0.270198	0.934801	0.646075	0.466804	0.716718	0.615605	0.676983	0.566182	3.24826	5.30202e-08	-0.543506	0.774986	1.24184	0.162895	5.95598	9.8756e-23	1.37218	0.169703	-1.83909	0.0118302	0.402721	0.916308	-0.684093	1	19.6425	23.4884	110.183	174.993	21.726	35.1882	0.575346	0.915558	4.20526	39.233	2.15708	1.51831	4.32577	10.3586	1.28734	83.0001	2.86247	7.54249	7.79796	2.24221	7.27535	9.70764	8.76351	5.53018
Zm00001eb004560	-0.242876	0.795512	0.110235	0.816481	-0.0651494	0.963006	-0.363933	0.378516	-0.541954	0.0677265	0.136105	0.895859	0.00978681	1	0.317842	0.328874	0.558814	0.266093	0.438755	0.244757	0.0949658	0.972695	0.0964144	1	7.21914	6.03655	11.3007	12.3863	11.996	11.2924	11.7273	9.07498	5.84573	3.93496	6.13624	6.85123	10.9575	11.1631	4.1924	5.43607	3.17143	4.79095	6.05627	8.42215	6.11448	6.5772	7.70129	8.34776
Zm00001eb004600	0.876566	0.944522	0.456923	0.918251	0.708146	1	-1.09383	0.858339	2.85129	0.327873	0.750803	0.953341	0	1	1.55303	0.654589	0	1	0	1	1.30879	0.951402	0	1	1.3738	2.49733	2.45295	3.42908	2.51516	4.05689	0.0165368	0	0	0.0656734	0	0.019641	0	0	0	0.0287491	0	0	0	0	0	0.0208466	0	0
Zm00001eb004630	0.727407	0.0365287	0.00363609	1	0.221901	0.744072	0.331307	0.389699	0.689039	0.00456269	0.317416	0.597119	-0.0786119	0.901034	1.67978	2.85003e-13	0.268651	0.597165	-0.543382	0.0977346	0.520432	0.447294	0.00990848	1	7.24932	11.8728	15.4277	15.7092	8.74222	10.0456	7.38872	9.25555	11.1778	17.615	6.88204	8.74457	10.1853	9.75998	12.7767	42.7016	10.8919	13.4026	6.96419	4.9051	8.12468	11.7292	4.08085	4.17549
Zm00001eb004660	-0.083863	0.923916	-0.243727	0.271788	-0.0833998	0.896541	0.129275	0.669534	0.551196	0.000710765	0.0878526	0.88027	0.105724	0.762699	0.496856	0.00298902	0.0906789	0.829999	-0.0207015	0.965311	0.00512122	1	0.081903	1	159.203	148.863	259.981	222.674	170.693	158.917	189.828	206.541	254.253	364.523	226.558	245.131	222.948	242.65	215.055	316.004	165.401	180.011	289.032	292.382	235.172	237.46	184.62	198.088
Zm00001eb004670	0.147641	0.956349	-2.22351	1.09374e-06	-1.02855	0.122478	-1.92439	5.34628e-05	-2.83934	3.9682e-12	-0.408564	0.727156	-0.230473	0.812178	-1.99346	2.31954e-06	-0.571741	0.479265	0.802309	0.146853	-0.848889	0.495668	-0.379035	1	110.865	121.845	164.007	35.7329	81.8047	39.5198	45.1877	11.8889	368.763	50.4131	797.132	610.892	112.217	96.6053	187.596	48.9381	450.056	309.272	273.39	489.155	196.659	109.85	449.882	350.673
Zm00001eb004710	-0.201725	0.916492	-0.0110319	0.998633	0.371029	1	0.568004	0.251988	-0.458166	0.262049	0.831705	0.414523	0.427981	0.436978	0.65288	0.119156	-0.0269466	1	-3.13329	0.0928177	1.95149	0.721016	-3.20491	0.787492	1.27284	1.09611	0.799867	0.79968	1.20922	1.54275	1.24325	1.84175	1.25565	0.887519	0.387287	0.702927	1.5794	2.15196	0.751798	1.23383	0.893784	0.882071	0.0900045	0	0.015174	0.0690659	0.100969	0
Zm00001eb004730	-1.50571	0.52762	0.0391376	0.989803	-0.0338887	1	0.186095	0.933679	0.69331	0.544556	1.20035	0.746683	-0.417369	0.826184	1.29454	0.196108	-0.532032	1	-2.81608	0.00685182	1.01881	0.762733	-0.0275639	1	0.30716	0.10526	0.850008	0.883102	0.566926	0.544912	0.38959	0.442027	0.182683	0.290831	0.0621452	0.143545	1.37754	1.04316	0.262241	0.672364	0.620555	0.440897	1.61804	0.237275	0.679044	1.38639	0.221899	0.220602
Zm00001eb004750	0.208712	0.958754	-1.07984	0.317446	-0.373618	0.856812	1.76486	0.0135966	-2.61815	4.30745e-05	-0.00254483	1	3.81312	8.89488e-09	-1.35095	0.0590398	1.9823	0.0709519	-0.758642	0.537123	0.997964	0.712158	0.116522	1	1.34769	1.5414	0.398783	0.186206	8.07753	6.14857	14.2822	48.2529	3.13722	0.503487	3.46543	3.50468	0.710342	10.0994	1.09714	0.450009	0.296352	1.2269	0.420296	0.2517	0.30851	0.627212	0.808566	0.883151
Zm00001eb004780	-0.069699	0.947855	0.058058	0.859679	-0.253242	0.464371	-0.0688079	0.851069	-1.04182	2.47471e-09	-0.277424	0.435866	-0.256495	0.360314	-1.66455	1.94529e-22	-0.453837	0.07699	0.383315	0.0956844	0.0890441	0.94329	-0.246724	0.97472	16.5248	15.6021	20.0129	21.1372	56.1448	46.4484	59.0965	56.0734	23.9073	11.3742	38.7117	32.5177	37.3917	31.6736	37.1537	12.2053	93.6832	69.9289	13.8699	18.5262	24.0553	25.7644	44.2658	37.8248
Zm00001eb004790	0.092164	0.853839	0.00372986	0.997709	-0.343763	0.0550357	0.0160988	0.967339	-0.0542233	0.725553	-0.118396	0.728532	0.109981	0.647831	-0.815354	1.86441e-11	-0.240711	0.24304	0.0113359	0.980946	-0.137123	0.789311	0.0191679	1	118.923	125.492	149.194	151.837	192.9	149.882	127.859	128.639	81.4744	76.8285	118.407	111.042	94.6222	103.265	94.7635	56.0491	137.225	118.75	135.258	139.841	137.863	126.234	194.439	199.744
Zm00001eb004940	0.0799933	0.825457	-0.0223176	0.908977	0.0418315	0.918251	-0.0478716	0.811353	0.183286	0.0667729	-0.215598	0.197149	0.143969	0.380533	-0.0453636	0.718073	-0.144354	0.430389	0.198341	0.106033	-0.118191	0.760723	-0.0244221	1	26.6066	27.8684	29.6732	29.6253	26.7616	27.1651	31.8366	30.6561	31.6936	35.2681	36.2213	31.7095	21.5711	24.113	29.6361	29.9031	32.3968	29.9137	31.7078	37.2313	33.3314	30.9088	37.313	37.2154
Zm00001eb004960	-2.19338	0.528416	0.59007	0.854812	-1.53163	0.727974	-0.00954356	1	-0.564724	0.238016	0.000756904	1	0.634131	0.885255	0	1	-0.107529	0.992448	0.541345	0.403597	-0.220957	0.944193	-0.349076	1	0.0764029	0.0162338	0.0163152	0.0300351	0.0471351	0.0142546	22.4649	22.154	31.3418	20.7381	30.9554	31.4985	0.01627	0.0269134	0	0	0.017982	0.017055	15.6652	23.3702	21.6256	18.6864	26.0426	20.7237
Zm00001eb004990	-0.0692673	0.950533	0.108412	0.730703	-0.110833	0.865796	-0.193044	0.528033	-0.388203	0.0424439	0.0384826	0.966753	-0.0954583	0.822003	0.125173	0.590914	-0.0608425	0.919016	0.0618102	0.865788	-0.224255	0.766323	0.086706	1	23.5252	22.2078	16.513	18.0304	32.6665	29.841	43.7495	38.088	30.3502	22.7011	31.467	32.8832	28.9396	27.401	16.5566	18.7884	15.3448	15.0248	30.6304	32.7832	30.0765	25.9283	33.274	35.8173
Zm00001eb005000	0.215408	0.756734	-0.619082	0.0187436	-0.186192	0.777332	-0.148645	0.737545	-0.617778	0.0097001	0.287916	0.590237	0.276723	0.4835	-0.134641	0.637386	0.0266427	0.978304	0.179644	0.632934	0.205784	0.851098	-0.190004	1	17.0655	19.6304	20.2363	13.386	14.9135	12.8937	13.0534	11.7207	9.02452	5.75969	11.6427	14.4765	9.7714	11.979	10.639	10.1094	14.2899	14.8704	12.0007	13.9504	9.73287	11.298	17.0131	15.1239
Zm00001eb005020	-0.226676	0.503026	-0.123462	0.601597	-0.0363515	0.964985	-0.12218	0.663291	-0.890119	3.01676e-09	0.0443712	0.94507	-0.0937988	0.778278	-0.131961	0.475613	-0.112164	0.756205	0.367713	0.0526608	0.0493183	0.975498	-0.144644	1	75.3686	63.8505	57.6207	53.6647	52.8621	50.7798	52.0922	47.6469	47.6881	25.1972	83.0475	87.1811	47.4632	45.0055	36.9277	35.087	80.7837	76.4258	37.6722	49.8759	46.3052	48.2721	83.9996	77.019
Zm00001eb005030	-0.476076	0.44437	-0.569796	0.143741	-0.438326	0.50188	0.313214	0.637848	-1.40693	0.00793623	-0.291134	0.738288	-0.318217	0.59121	-0.942602	0.00810253	-0.458482	0.362142	0.331087	0.4896	0.441989	0.689624	-0.143073	1	2.62836	1.88021	2.37565	1.62096	2.10375	1.53026	0.816738	1.00125	0.631754	0.226923	2.35913	1.96566	1.71458	1.39063	1.60985	0.862504	3.93726	2.9347	1.73539	2.23534	1.6792	2.29984	6.59307	6.05792
Zm00001eb005170	0.104138	0.92715	-0.0819099	0.839014	-0.0202868	0.993995	0.0811085	0.846348	0.0251618	0.933576	0.012467	0.996972	0.116484	0.809206	0.208823	0.456628	0.0398963	0.966132	0.132596	0.732827	-0.0789894	0.969822	0.184977	1	5.04223	5.36233	4.6346	4.45881	7.63091	7.40639	10.7552	11.3205	6.36682	6.35814	8.58227	8.81196	5.10429	5.59881	2.91325	3.51426	2.71396	2.82039	5.39684	6.04929	5.43115	5.16815	7.17398	8.26164
Zm00001eb005210	-0.186861	0.886039	-1.70986	2.39029e-08	-0.245266	0.756591	-0.195483	0.720687	-1.09087	0.00013127	-0.10047	0.926707	-0.20073	0.734756	-1.71893	1.84737e-09	0.273072	0.651314	-0.175709	0.727638	-0.755568	0.266894	0.0204939	1	19.8795	17.3157	17.1713	5.34849	40.0412	33.321	27.1365	23.5976	17.1968	7.91204	50.5313	47.9967	29.4016	25.888	16.2277	5.12902	26.6933	33.0087	27.5227	24.9765	19.7461	11.7671	70.1817	72.1587
Zm00001eb005280	0.0553336	0.961949	0.329805	0.143758	0.00991453	1	-0.0871624	0.808866	-1.04353	1.76026e-09	0.0684732	0.917447	-0.0791551	0.846634	-0.90428	1.74363e-07	-0.18525	0.60708	0.432278	0.0423059	-0.00193007	1	-0.0205749	1	36.068	37.1306	23.1437	29.5209	29.8023	29.603	35.9153	33.6631	25.9047	12.311	42.5498	45.4281	35.2638	33.801	32.1046	17.8696	51.4921	46.285	25.842	35.7328	35.7935	35.9952	49.1805	49.1439
Zm00001eb005330	0.0944176	0.908543	0.314929	0.126511	-0.448706	0.0578522	-0.579165	0.00222333	-1.45565	3.23669e-21	-0.509418	0.0227193	-0.313115	0.186041	-1.47119	2.31039e-21	-0.190621	0.558206	0.0922639	0.754924	-0.315679	0.509736	-0.213946	1	300.388	317.666	256.89	324.426	390.478	282.174	196.018	130.581	311.04	110.825	556.869	399.187	222.21	181.043	351.531	132.052	465.276	416.762	422.569	461.965	368.269	297.884	798.511	697.859
Zm00001eb005360	-0.0680158	0.977296	0.525516	0.136853	-0.1882	0.825824	0.286681	0.517175	0.888336	0.00266361	-0.643086	0.256104	0.250916	0.614334	0.535866	0.0803337	-0.123583	0.871663	0.160219	0.733349	0.147437	0.933011	-0.200912	1	4.0426	3.81675	4.57225	6.70431	10.1028	8.74525	7.78835	9.44877	2.41728	4.39589	3.14381	2.05988	10.2006	12.2803	3.23691	4.86697	6.02303	5.64088	11.6286	13.3462	11.2504	12.5459	16.1256	14.2229
Zm00001eb005370	-0.217374	0.644336	0.35692	0.108444	0.0631508	0.93302	0.120561	0.716913	0.82834	7.32196e-06	-0.0570329	0.953242	0.0468828	0.919797	0.595238	0.00201562	0.387473	0.209452	0.0926242	0.775899	0.186708	0.797909	-0.110073	1	11.5572	9.84667	10.3729	13.5309	16.9292	17.4358	13.7305	14.8473	5.50578	9.58316	4.41728	4.3125	17.5504	18.344	5.50041	8.65696	7.21622	9.65532	12.8644	14.0966	12.498	14.3224	14.0822	13.2161
Zm00001eb005380	-0.648585	0.0230372	0.32376	0.242659	-0.361502	0.341989	-1.03726	5.5209e-06	-0.775544	0.000182499	-0.371261	0.351657	-0.806551	0.000900395	-0.159786	0.527707	-0.272796	0.491941	0.968678	1.0572e-05	-0.127439	0.925484	-0.307705	0.961957	92.7767	58.7336	85.1145	108.038	71.9163	55.2253	49.735	24.1429	53.9744	30.8472	99.4505	78.3375	61.2215	35.4298	57.3942	53.5257	102.07	86.385	54.5157	109.519	82.9184	76.4293	109.992	90.0865
Zm00001eb005390	0.117181	0.923916	0.281692	0.389815	-0.0106718	1	0.135834	0.755127	0.255497	0.302889	-0.1184	0.89132	0.252717	0.50603	-0.205676	0.422685	-0.246658	0.593261	0.063582	0.885864	-0.111379	0.942226	0.431324	0.879589	5.94814	6.39008	5.28543	6.52228	12.6195	12.3751	10.2438	11.1902	7.11062	8.32743	6.39809	5.97944	11.0225	13.285	10.9062	9.84992	10.5018	9.05659	12.3265	13.2341	12.9366	12.0555	10.0461	13.7378
Zm00001eb005400	-0.159167	0.714867	0.307689	0.114308	0.0464328	0.944514	-0.110497	0.675955	0.123044	0.454995	0.030156	0.96871	-0.106322	0.712538	0.172162	0.294784	0.128942	0.724094	0.197021	0.342904	0.0629401	0.95777	-0.18789	1	12.8001	11.363	8.33657	10.4419	15.2036	15.4772	15.8038	14.5981	13.6797	14.5694	12.7813	13.2921	17.0082	15.9878	12.8584	15.0969	9.11042	10.2492	13.6997	16.1089	12.1892	12.8209	14.4303	12.8321
Zm00001eb005430	0.138891	0.895915	-0.362144	0.216736	-0.14708	0.850742	-0.42252	0.198515	-0.0655501	0.815389	0.194057	0.761069	-0.575891	0.0648926	-1.0755	7.90292e-07	-0.416967	0.265469	-1.03895	9.66808e-06	-0.334983	0.6708	-0.129448	1	38.0021	41.4266	48.1083	38.0017	20.7157	18.468	13.0001	9.66319	35.8081	33.5101	32.9046	38.2319	12.9497	8.79015	72.8643	35.9586	45.4471	34.8251	62.2156	31.0498	64.1092	51.1145	33.4114	30.9681
Zm00001eb005440	0.23185	0.948144	0.861875	0.293834	0.220786	1	-2.35499	0.308206	-0.48784	0.737648	1.23689	0.630164	0.0880246	0.979239	0.11688	0.909238	0.422742	1	-1.58993	0.0554775	-0.917335	0.776669	-0.62657	1	0.780085	0.90841	0.678474	1.24066	0.0803957	0.0944062	0.080887	0.014258	0.0810611	0.0594618	0.0862499	0.198905	0.174286	0.187563	0.40022	0.442218	0.578146	0.794072	0.943364	0.323701	0.330324	0.17765	0.950203	0.62422
Zm00001eb005460	-0.0862355	0.923916	0.135754	0.604489	-0.290706	0.349178	-0.577223	0.00388132	-1.01991	3.7798e-10	0.0591871	0.929308	-0.0738371	0.856735	-0.806915	1.35985e-06	-0.0813006	0.859019	-0.0205549	0.967763	-0.0345821	0.9872	-0.474452	0.4092	542.063	505.839	570.595	635.783	531.103	428.246	394.295	263.134	425.937	205.685	521.518	552.194	292.175	281.003	364.377	217.054	469.815	453.727	385.721	389.961	351.442	345.411	513.306	374.601
Zm00001eb005530	0.563391	0.014954	-0.095657	0.744036	0.465458	0.0878516	0.905307	1.25463e-06	1.93947	5.73544e-34	0.0692461	0.917447	0.277018	0.307436	0.419564	0.0168595	-0.0712058	0.882658	-0.505737	0.0106086	-0.0643031	0.966899	0.0403335	1	27.3049	39.9339	25.9519	24.6069	12.741	17.3512	19.9316	37.1466	42.0182	157.928	27.0356	28.8466	26.3954	32.3675	56.3925	78.5569	39.5838	38.4885	57.9234	41.8716	76.7935	73.9526	32.9727	34.3717
Zm00001eb005550	-0.386235	0.716386	0.823372	0.0608159	0.542807	0.449969	0.722018	0.138505	1.37679	8.76221e-05	-0.161917	0.904489	1.21523	0.00486439	3.30998	6.47056e-22	0.0198189	0.993356	-0.230111	0.711708	0.0609107	0.992098	0.191613	1	13.4857	10.2112	17.5595	31.6263	11.0457	15.8579	17.5279	28.7615	15.2798	38.9214	11.1932	10.2321	11.4965	27.0374	7.76158	80.2284	8.19358	8.47604	55.437	48.5086	64.094	67.393	37.6887	43.623
Zm00001eb005600	0.206237	0.907685	-0.249519	0.639468	-0.849869	0.148479	-0.163151	0.834984	-2.43417	1.88886e-07	-0.189893	0.867865	0.180184	0.828481	-1.87521	5.20524e-07	-0.289815	0.677337	-0.369798	0.666231	0.251604	0.931954	0.16247	1	2.51115	2.87584	4.26207	3.65135	2.49766	1.3662	1.83767	1.63857	1.73608	0.307255	5.64487	5.03668	2.02582	2.32328	3.28699	0.934845	18.1186	15.1603	0.615453	0.484603	0.703464	0.839121	2.83119	3.2107
Zm00001eb005630	-0.0720234	0.856553	0.0728349	0.629807	0.108155	0.650575	-0.0695163	0.712183	-0.0273703	0.829357	-0.039795	0.915937	0.0733124	0.71282	0.133091	0.225134	-0.0403309	0.884113	-0.0312789	0.876897	-0.0111838	1	-0.0217738	1	38.3774	36.1748	40.6682	43.3711	34.0301	36.1575	34.6822	32.9272	31.5981	30.3597	41.3671	40.9239	34.5725	36.7978	31.7113	36.2274	41.8906	41.6766	35.1363	35.3005	36.9294	36.9051	40.794	40.7708
Zm00001eb005660	0.043591	0.955491	0.0546219	0.804918	-0.137707	0.644765	0.192438	0.289071	0.151921	0.266083	0.329363	0.100451	0.269785	0.115647	0.476697	0.000141608	0.17637	0.470072	-0.169988	0.341404	0.287848	0.380246	0.0966237	1	44.55	45.4719	39.2206	41.342	61.3965	55.019	54.1844	61.6163	43.1168	46.9277	31.585	40.3409	52.1456	63.5872	36.2481	52.4993	30.246	34.9103	47.6047	43.4454	34.0014	41.8062	32.5159	35.2426
Zm00001eb005680	0.253121	0.848578	-1.39799	0.000113892	-0.771385	0.171634	-0.688654	0.132951	-0.654872	0.0503097	-0.147231	0.898773	-0.380748	0.4978	-3.31297	8.06466e-23	-0.443119	0.447384	0.413528	0.356317	-0.278424	0.855587	-0.241934	1	4.48303	5.28883	10.0297	3.84733	3.83316	2.21977	5.44988	3.36433	11	6.83379	31.5432	28.9734	10.909	8.46597	12.8533	1.34754	34.4774	25.9072	27.753	37.895	33.3464	27.6584	49.4414	42.3783
Zm00001eb005690	-0.315171	0.475308	-0.781731	0.000458313	0.118999	0.884207	-0.0305505	0.958062	-1.5034	4.49589e-15	-0.0418008	0.96388	0.132695	0.748802	-0.83789	1.44568e-05	-0.177571	0.671044	0.507599	0.0263806	-0.588436	0.158488	-0.0943215	1	14.4386	11.4936	22.7195	13.3953	6.98335	7.47921	17.1397	16.7042	30.7932	10.6533	100.421	99.2936	32.2085	35.6995	45.8339	26.6867	99.0927	89.5461	63.6667	92.8042	57.2996	38.3607	148.501	140.996
Zm00001eb005700	-0.26878	0.772101	0.409951	0.300106	-0.0541699	0.975579	0.0130559	0.994261	-0.658891	0.0316024	0.275596	0.722647	0.0783922	0.920515	1.29641	6.58019e-06	-0.0129931	0.995159	0.573347	0.120674	0.519029	0.561469	0.0918439	1	13.3305	10.9656	8.02029	10.8128	16.0427	15.2444	18.4705	18.5486	7.39382	4.5937	15.778	19.4316	14.1178	15.0852	6.24023	15.9906	16.3886	16.5978	8.96502	13.6989	11.1695	16.1152	10.8809	11.7573
Zm00001eb005710	0.0114333	1	-0.228123	0.140236	-0.311029	0.0825206	0.0272022	0.926316	-0.250585	0.0485808	-0.12308	0.702715	0.169058	0.413868	-0.692818	1.87695e-08	-0.380864	0.0308481	0.279275	0.0651828	-0.225975	0.546356	-0.0600584	1	44.9105	44.8352	55.4722	48.0547	75.9523	60.409	63.4058	64.2735	43.153	35.5265	58.8842	55.0055	30.3165	34.487	33.9442	21.8625	58.1349	45.652	40.605	50.4658	46.7301	40.212	59.1479	57.5093
Zm00001eb005730	0.175166	0.99135	1.45279	0.274203	-0.216305	1	0.363671	0.831755	1.75865	0.0581223	-0.0192917	1	2.43322	0.255859	-0.0593344	0.982936	1.07081	1	0.677601	0.608851	0.527371	0.918547	0.305187	1	0.152902	0.172574	0.125798	0.365118	0.377699	0.317739	0.717836	0.91976	0.213481	0.711993	0.556857	0.551795	0.0323038	0.173921	0.108657	0.115386	0.0672932	0.131091	0.649097	1.06294	0.533459	0.772231	4.20178	5.2623
Zm00001eb005760	-0.0493932	0.986548	-0.306914	0.367599	-0.292026	0.605445	-0.576601	0.0713262	-1.76535	6.29762e-14	-0.267159	0.661907	-0.120744	0.833679	-1.1661	1.44996e-06	-0.764733	0.0276384	0.162374	0.699604	-0.391356	0.634694	0.0830129	1	35.5415	33.982	48.9973	40.2063	32.8487	26.4674	36.4922	24.3315	46.5928	13.4225	86.7854	73.4087	23.8744	22.2036	37.6866	17.4784	110.252	66.2758	64.3924	73.9143	72.326	55.5234	148.808	159.799
Zm00001eb005770	-0.0815991	0.922694	0.242205	0.268559	0.0205581	0.987746	0.138008	0.611207	0.0534698	0.787114	0.143942	0.760823	0.0187654	0.972887	0.740543	7.24488e-07	0.0821524	0.8672	-0.159284	0.531928	0.116786	0.89754	0.227807	1	10.6681	9.97611	6.96767	8.37254	9.01724	9.01364	9.52124	10.4321	8.63852	8.7958	7.98743	8.97729	11.2722	11.5535	9.14778	15.9609	5.79738	6.20408	8.7668	8.0669	7.6578	8.34227	7.15825	8.46412
Zm00001eb005780	0.232176	0.72642	0.00997174	0.989694	-0.220022	0.715136	-0.387646	0.178089	-0.203138	0.371963	0.332355	0.416435	0.337801	0.387588	0.497249	0.0339435	-0.291463	0.476365	-0.170365	0.612289	-0.204466	0.821045	-0.323493	0.961957	5.45829	6.35335	9.18725	9.36671	5.58634	4.74107	14.4249	10.9695	16.6947	14.1998	16.1758	20.6817	3.22932	4.13078	4.88064	7.15345	9.97212	8.33683	15.3588	14.0212	14.9392	13.0533	15.8598	12.8501
Zm00001eb005820	0.0672899	0.923916	-0.395751	0.0118286	-0.498795	0.00517482	-0.173622	0.413684	-1.2106	3.48702e-21	-0.357565	0.0802462	-0.0320225	0.935079	-1.11272	6.2082e-18	-0.425172	0.0266875	0.306674	0.0634079	-0.422849	0.131372	-0.119194	1	222.026	230.506	244.668	188.763	246.837	172.264	124.623	109.969	204.808	86.6312	357.462	284.181	130.559	129.218	266.475	128.357	448.42	341.352	292.851	371.508	276.782	207.89	470.822	439.41
Zm00001eb005840	0.522912	0.0576222	0.0857603	0.789158	0.167595	0.763455	0.560396	0.0259679	0.99158	8.62679e-08	0.340629	0.397374	0.280407	0.394024	0.929932	2.15266e-07	0.443679	0.13497	-1.0039	2.19098e-06	0.33125	0.586768	0.0608464	1	7.92271	11.2679	11.8011	12.747	7.08368	7.86174	4.94152	7.26297	6.74836	13.1567	6.12212	7.88181	5.48306	6.74082	10.3997	20.6715	10.0833	14.0189	9.62269	4.9249	7.97641	10.101	9.23911	9.77382
Zm00001eb005850	0.637554	0.332836	-0.221655	0.695436	0.159376	0.908632	0.952029	0.0682251	3.74534	1.40614e-24	-0.254883	0.854427	2.09188	3.39424e-07	2.32075	4.31713e-12	0.977666	0.0552551	-0.274819	0.657506	-0.00275899	1	0.357575	1	3.62489	5.59173	4.34521	3.76198	3.89439	4.28466	1.02785	1.97959	0.976469	12.8325	1.46128	1.21823	1.09316	4.7165	3.05609	15.8936	4.67668	9.40659	3.05539	2.59045	3.30137	3.31969	3.37825	4.38824
Zm00001eb005860	-0.979879	0.216724	0.443148	0.46892	-0.119625	0.961298	0.828844	0.301294	2.96775	1.18297e-09	-0.0105167	1	0.491847	0.706945	2.29227	2.13423e-06	0.446126	0.607818	-0.264875	0.767262	1.01007	0.394125	0.388721	1	2.26443	1.13186	7.61658	10.5203	1.45941	1.32727	0.475597	0.844246	0.514418	3.96717	1.48862	1.49178	0.254976	0.361873	0.671693	3.38053	12.6032	17.5077	1.37075	1.18511	1.5782	3.19932	2.68927	3.56588
Zm00001eb005920	0.227164	0.649367	0.503203	0.0231061	0.313614	0.353372	0.210444	0.492471	2.11432	3.59033e-34	-0.0351555	0.972891	0.10148	0.809196	1.1279	1.66761e-10	-0.114994	0.814589	-0.308781	0.238653	0.399056	0.444141	-0.225083	1	13.2662	15.3721	13.6071	19.588	18.4295	22.5799	13.9334	16.047	12.4983	52.9056	10.4168	10.3897	14.9368	16.2232	17.5417	40.0038	13.6455	12.8528	12.6705	10.5064	12.2649	16.3001	11.6035	10.0797
Zm00001eb005980	-0.770778	0.732506	-0.939488	0.54897	1.09103	1	-0.370003	0.87546	2.91978	5.52974e-05	0.789804	0.812077	-2.37514	0.161899	0.7688	0.428446	3.09918	1	-3.31462	0.00014757	-0.934045	0.720116	-0.530163	1	0.581244	0.334445	0.155552	0.0781753	0.686877	1.4494	0.111529	0.0841474	0.288691	2.13561	0.101502	0.17765	0.205595	0.0402042	0.204011	0.357413	0.03764	0.34619	1.74459	0.178893	1.36089	0.716217	0.283326	0.19618
Zm00001eb005990	1.05564	0.150458	-0.621525	0.327552	0.616625	0.5357	1.63008	0.00276448	2.8375	5.87829e-11	-0.108475	0.961517	-0.775294	0.272549	0.659523	0.183777	0.00645837	1	-2.81719	1.16179e-09	-0.000536572	1	-0.329837	1	9.15124	18.847	9.25841	6.10659	5.41908	8.20232	3.46781	10.6938	18.0487	126.863	3.04183	2.86072	10.7576	6.36346	48.2281	79.2826	7.01133	7.22967	54.6247	7.95287	51.4572	51.7251	4.98746	4.01758
Zm00001eb006000	1.22693	0.263562	-2.39012	0.000587587	0.55049	0.746797	1.25963	0.136297	0.143809	0.858432	-1.40526	0.175652	0.31299	0.82803	-0.764057	0.273761	1.19396	0.248356	-3.42033	8.18051e-08	-0.561283	0.849586	-0.251387	1	68.327	158.241	40.1663	7.80326	116.91	169.167	43.7211	104.387	192.817	208.987	41.0961	15.6445	25.4793	32.0266	257.066	157.549	15.5665	36.7275	334.846	32.0452	256.364	174.642	4.60741	3.92154
Zm00001eb006020	0.148587	0.783782	-0.312869	0.136907	-0.163169	0.707116	-0.304268	0.208119	-0.0882834	0.675303	-0.0394913	0.957279	0.0231668	0.967344	-0.236423	0.181012	-0.495054	0.031644	-0.141551	0.600056	0.182388	0.789661	-0.0329318	1	26.2023	28.8	27.428	22.4206	25.1324	22.1143	16.3536	13.1748	12.4777	11.4998	34.4876	34.1941	25.2958	26.0026	44.2122	39.0542	77.3401	56.0982	23.5026	21.8733	22.7235	25.9713	43.3048	42.9132
Zm00001eb006060	2.46614	0.500889	0	1	0.908776	1	0.0514201	0.9812	-0.699753	0.26636	-0.272257	0.893382	0	1	-0.316157	0.911428	0.854266	1	-0.237356	0.879282	0.763726	0.846204	0.0402202	1	0	0.0462969	0	0	0	0.0163335	1.35584	1.39766	1.17587	0.706671	1.69048	1.42598	0	0	0.0174366	0.0131667	0	0.020049	0.27103	0.238182	0.129128	0.214992	0.505531	0.52948
Zm00001eb006080	0.172679	0.624101	-0.0773117	0.733872	-0.0421618	0.949654	-0.467096	0.00426319	-0.430503	0.00156929	0.0290286	0.965423	-0.256759	0.202305	-0.214984	0.148085	-0.184965	0.471369	0.298436	0.0809327	-0.136782	0.82388	-0.159581	1	139.322	155.623	166.367	159.901	76.637	73.3841	92.639	66.7901	171.915	124.984	214.657	222.907	172.634	146.252	190.222	170.844	233.087	209.492	118.405	149.327	98.5407	90.2581	196.287	178.143
Zm00001eb006140	0.421769	0.0095633	-0.176483	0.284196	-0.255338	0.238606	-0.25378	0.138651	0.243437	0.0572785	-0.119757	0.719749	-0.387168	0.0122676	-0.198476	0.137773	-0.161546	0.481835	0.0238413	0.932993	-0.0631457	0.94033	-0.0557886	1	27.0883	35.9001	41.2777	37.0553	23.6489	19.5354	28.5171	23.8332	30.7878	35.6744	43.6569	40.858	29.821	23.0683	35.524	32.2273	54.879	50.1152	42.7793	44.5872	52.2397	50.358	58.9155	57.4435
Zm00001eb006160	-1.13533	0.737907	0.458627	0.808008	1.54176	1	-1.17944	0.494158	5.05961	1.41498e-06	2.28109	0.606795	0.0840446	0.992093	1.27317	0.297565	-0.0664729	1	-1.32139	0.460825	-0.441573	0.965588	-1.61702	1	0.551651	0.24896	0.573589	0.801746	0.0482856	0.139249	1.53185	0.672465	0.309889	10.0752	0	0.0589231	0.17585	0.188135	0.409116	1.03239	0.164352	0.162477	0.39121	0.16324	0.352138	0.261036	0.122018	0.0402068
Zm00001eb006180	-1.22346	0.348459	-1.26605	0.249971	-0.354298	0.927274	-0.0431873	0.98722	-0.325946	0.624247	-0.670309	0.701234	0.840851	0.309873	0.327987	0.61718	0.621217	0.589392	0.391843	0.670475	0.888933	0.611843	0.56437	1	0.655613	0.280186	0.295179	0.131891	0.156412	0.123796	1.26438	1.22835	1.86548	1.45605	0.717871	0.451095	5.49945	9.97268	5.50359	7.18238	1.71152	2.67351	3.00879	4.06422	4.35423	8.11714	0.526543	0.783022
Zm00001eb006200	-0.302118	0.964315	1.25517	0.47313	2.54581	1	2.20881	0.104126	-0.25027	0.817514	-1.07572	0.769343	3.36397	0.0053531	2.43112	0.00812391	-3.51517	1	-1.29514	0.26837	0.143064	0.99173	-3.2414	0.849595	0.246717	0.195397	0.0695307	0.163665	0.0466713	0.274585	0.115124	0.525416	0.697455	0.572325	0.146362	0.06626	0.109914	1.1496	0.2614	1.47897	0.111244	0	1.37748	0.576266	1.2251	1.3621	0.201975	0.0216076
Zm00001eb006210	-0.186509	0.93578	-1.52413	0.00162392	-0.0615103	0.985438	0.289062	0.727777	-2.15362	1.94334e-07	-1.05811	0.117688	0.440796	0.576095	-0.958302	0.0326515	1.22815	0.05045	-0.922047	0.0838622	-0.20319	0.949116	-0.344834	1	215.474	187.672	280.576	99.1295	350.591	331.789	136.891	167.053	508.967	112.112	212.895	103.29	92.6048	127.309	190.745	102.242	77.4196	186.461	322.095	174.397	227.831	199.287	42.6844	34.0634
Zm00001eb006260	2.82337	0.0577913	-0.97826	0.576776	1.81321	0.332076	3.99009	0.00119456	2.34816	0.02487	-1.56255	0.505689	3.37996	0.0158377	1.93062	0.0762773	-0.278134	0.93493	-6.94038	1.06529e-09	0.226942	0.984424	-2.03263	0.975699	3.01336	21.1076	0.39205	0.197957	1.69077	5.88412	0.395872	6.25557	3.70006	18.6287	1.31403	0.450612	0.188804	1.98609	13.9752	55.4268	1.94201	1.65355	24.1101	0.202604	19.5302	22.9813	0.241518	0.0589998
Zm00001eb006270	0.989494	0.000546888	1.28148	1.35597e-07	0.448775	0.263543	0.358592	0.289955	-0.382292	0.117815	0.198142	0.765046	1.50937	1.26544e-08	1.7176	9.85347e-14	0.475858	0.228257	-0.265833	0.446969	0.216956	0.839628	-0.00217537	1	13.2163	25.9671	32.0887	79.0609	23.538	31.6516	44.0968	56.2905	42.1021	31.6654	50.315	58.6585	4.14204	11.9353	8.85325	30.38	12.8844	18.2832	32.8895	28.0711	29.9765	35.1157	39.7533	40.2405
Zm00001eb006300	0.0821794	0.824003	-0.112349	0.438654	-0.116435	0.623923	-0.209399	0.125381	-0.571612	7.10609e-09	-0.0074284	0.992923	-0.0384823	0.878924	-0.457202	4.69979e-06	-0.21092	0.190732	0.211306	0.0986629	-0.141109	0.711779	0.0989653	1	169.614	177.944	172.334	161.736	174.886	159.13	176.356	151.759	120.469	79.3965	176.189	178.471	166.532	163.996	170.647	129.452	308.325	272.194	129.483	153.827	157.187	143.561	249.233	270.6
Zm00001eb006310	0.244726	0.853926	-0.507945	0.254277	0.476921	0.442187	1.16742	0.000731286	0.925145	0.00585362	0.60479	0.571875	0.779324	0.0557085	-0.950571	0.00506723	-0.517799	0.492933	0.137261	0.8523	0.635217	0.644189	-0.138788	1	3.65257	4.28611	4.06307	2.90099	7.04611	9.67018	19.3579	43.2425	2.70231	5.03568	0.621692	0.955243	10.7796	18.7265	4.98207	2.69055	1.66225	1.17908	1.51583	1.70555	0.832339	1.30826	0.262305	0.244637
Zm00001eb006320	-0.51684	0.469932	0.541501	0.196453	-0.0349755	0.989329	-0.378631	0.385915	-0.0342657	0.946749	-0.820881	0.417516	-0.397046	0.385763	0.720047	0.0577296	-0.191584	0.839043	0.344745	0.485509	0.0553895	0.99093	0.0400728	1	2.14044	1.48404	1.87137	2.75512	7.04391	6.78705	6.94952	5.32365	1.48449	1.41552	0.681804	0.374816	8.13249	6.25174	1.01885	1.74721	1.54777	1.41959	2.03491	2.66769	2.48957	2.60474	2.10669	2.19694
Zm00001eb006330	-1.00076	0.336541	-0.0754169	0.946914	-0.0614169	0.986075	-0.119765	0.908879	-0.843063	0.14875	1.65482	0.234993	-0.157283	0.889249	0.62701	0.338926	-0.163573	0.937099	0.138989	0.896279	0.042329	1	-1.00395	0.90781	0.931148	0.461701	0.759852	0.734703	3.45876	3.26526	3.60787	3.30297	0.879416	0.474716	0.142772	0.465809	3.67593	3.33764	0.429646	0.679922	0.460259	0.422754	0.984202	1.11822	1.08193	1.12191	1.25347	0.625932
Zm00001eb006340	0.942323	0.686965	0.244581	0.857608	-0.142025	1	-0.462447	0.65249	-0.168473	0.867556	1.39036	0.624951	-0.242166	0.856973	0.0421731	0.982173	2.76342	1	-0.284048	0.847582	1.26555	0.601153	-0.71494	1	0.136944	0.262684	0.235105	0.297994	1.33256	1.18819	1.56473	1.13087	0.250583	0.220711	0.0554459	0.159288	1.66657	1.4272	0.228779	0.239107	0	0.0791081	0.296272	0.254741	0.170398	0.415664	0.262728	0.165533
Zm00001eb006380	-0.198614	0.678087	0.278865	0.249909	-0.0817804	0.898143	-0.00826439	0.992751	0.322196	0.0776148	0.10564	0.857471	0.215011	0.436184	-0.220382	0.258434	0.204624	0.582682	0.190337	0.470925	0.00765779	1	0.255973	0.990165	9.82496	8.47369	5.86573	7.20034	13.146	12.2604	12.6205	12.4931	7.51016	9.22284	9.39441	10.306	11.7636	13.8112	8.90376	7.94419	7.21879	8.5129	8.59702	10.0721	8.74178	8.85492	6.51203	7.86794
Zm00001eb006390	-0.11699	0.910863	0.606716	0.0129729	0.00836163	1	-0.146819	0.708204	0.00606274	0.990721	-0.0330028	0.976352	-0.225573	0.535845	-0.070341	0.795538	0.0517969	0.940421	0.263967	0.355159	0.0939352	0.950108	-0.102359	1	14.7659	13.4818	8.70052	13.4294	16.1352	16.0008	12.6876	11.4207	16.4184	16.135	14.0013	13.9173	14.8078	12.8182	19.3125	19.1581	12.625	13.3488	20.4618	25.1622	17.3772	18.6925	18.2797	17.2623
Zm00001eb006400	-0.0983236	0.925816	0.213568	0.471632	-0.106219	0.884885	-0.0843709	0.83377	0.331355	0.123306	0.190028	0.734713	0.139207	0.715742	-0.253985	0.23151	-0.100055	0.840973	-0.187344	0.550929	-0.153506	0.891876	0.281709	0.983455	8.33298	7.71169	6.87274	8.07962	12.7119	11.657	14.9321	14.0014	6.94985	8.56223	9.04283	10.4901	18.6272	20.7454	15.7122	13.7008	18.0099	17.1849	10.2805	9.27493	8.96605	8.11695	8.9955	11.0874
Zm00001eb006410	-0.784347	0.562077	-0.650514	0.440623	0.4786	0.813298	-0.218746	0.880143	6.57775	3.8308e-28	1.484	0.293899	-1.09998	0.232617	1.39895	0.0187112	-0.368043	0.817001	0.2092	0.862682	0.29837	0.944334	-0.400405	1	3.33204	1.91838	1.92545	1.241	0.546604	0.746482	0.613599	0.519186	0.397713	36.8919	0.224716	0.634258	1.33016	0.62796	1.6029	4.36967	1.13785	0.904475	0.955684	1.1421	1.06057	1.31388	0.767782	0.59338
Zm00001eb006430	0.395557	0.947855	-0.152502	0.948587	2.39902	0.468896	2.3008	0.0373515	5.14413	2.27926e-11	0.712406	0.865943	0.657905	0.755999	1.07041	0.263882	-1.32825	0.603591	-2.4894	0.120832	-0.771421	0.859073	-0.987075	1	0.15271	0.197854	0.131852	0.119831	0.0168622	0.0872886	0.321328	1.57326	1.41448	49.1688	0.0840969	0.132185	0.159009	0.253665	0.520665	1.13305	0.180213	0.0701261	0.292767	0.0542722	0.650241	0.381765	0.020122	0
Zm00001eb006440	-0.177266	0.991286	0.410328	0.803179	0.793927	0.783805	2.88712	0.0282986	7.13969	9.41194e-12	0.697476	0.909201	0.347676	0.891609	2.19926	0.0245257	-2.17679	0.30912	-0.600447	0.789897	1.24666	0.761372	-1.47876	1	0.428244	0.377563	0.745218	1.00816	0.366649	0.626526	0.138365	1.03252	0.104089	14.1696	0.0436632	0.0643107	0.289553	0.372854	0.543129	2.58911	0.328333	0.0720321	0.152205	0.107155	0.20616	0.493431	0.221342	0.0808011
Zm00001eb006480	-0.187094	0.748003	0.0318956	0.937113	0.381673	0.235342	-0.152378	0.663291	-0.313554	0.119226	0.149744	0.79502	-0.11476	0.78075	0.0606686	0.812046	0.0970162	0.8465	0.110219	0.751679	0.0188736	1	0.0845143	1	71.3322	62.0791	39.9195	41.4082	32.5661	41.8465	35.1299	31.4813	43.7729	34.5282	49.4513	55.759	48.4038	45.2245	61.5268	66.8033	49.8535	54.4993	38.3596	42.4691	43.0267	43.8976	29.1192	31.3157
Zm00001eb006490	0.392811	0.935743	2.50966	0.014367	1.90534	1	0.287312	0.938626	0.1667	0.906599	-1.19954	0.709588	-0.691059	0.83979	0.718066	0.730321	-0.978897	1	0.15111	0.947932	-1.99329	0.543833	0.389907	1	0.504261	0.655581	0.573086	3.28951	0.0954208	0.351869	0.0478133	0.0584758	0.196391	0.217789	0.190443	0.0823376	0.0646076	0.0400563	0.0302665	0.056485	0.0368021	0.020049	0.494173	0.558739	0.430781	0.108584	0.0604466	0.0808011
Zm00001eb006510	0.395538	0.0331202	-0.154366	0.430685	0.151395	0.648011	-0.04956	0.866559	0.188763	0.178599	0.0125302	0.989566	0.16075	0.492031	0.0685134	0.677001	-0.000659499	1	-0.527715	0.000362404	-0.032818	0.98295	-0.0183986	1	23.0131	29.9668	19.9027	18.1259	18.2709	20.0322	21.382	20.5453	29.9503	33.4302	19.6503	20.1576	20.9062	23.6456	35.5275	38.8411	23.5338	24.0693	28.1416	19.9812	26.5576	26.1417	21.4469	21.4566
Zm00001eb006520	-0.00915369	1	-0.220001	0.670424	0.131699	0.927494	0.551244	0.258065	0.732707	0.0690409	0.0136605	1	-0.324179	0.613952	0.0799635	0.884304	-0.304145	0.699034	0.450127	0.43243	0.0970778	0.981291	-0.201291	1	2.2037	2.16753	6.02583	5.27076	3.19227	3.43973	2.98788	4.36295	1.10431	1.78558	1.59329	1.63249	3.53543	2.85828	1.5082	1.66335	3.3315	2.74763	1.29559	1.82141	1.74731	1.882	2.78944	2.46337
Zm00001eb006530	2.23592	0.525161	0	1	1.42615	1	0.815343	0.462178	0.561282	0.494836	-0.163391	0.957279	-0.0415837	0.994226	-0.345793	0.671191	0.372534	1	0.52331	0.600302	0.559295	0.840748	0.758783	1	0.0154743	0.0763073	0	0	0.0157117	0.0457233	0.271506	0.473531	0.25305	0.366349	0.483346	0.437762	0.39312	0.387309	0.516427	0.418535	0.308602	0.415229	0.546581	0.813057	0.555526	0.82045	0.444662	0.762517
Zm00001eb006550	0.256647	0.518384	0.543929	0.00784765	0.148996	0.741201	0.268871	0.248323	0.324951	0.0670453	0.254079	0.534052	0.242071	0.334743	0.0156099	0.955682	0.234209	0.477996	-0.240214	0.303509	0.230574	0.712988	-0.0206924	1	7.76498	9.18947	7.07393	10.4503	15.0855	16.498	17.2259	20.6426	10.1049	12.4002	7.38243	8.94522	23.8064	28.4751	18.0839	19.0384	10.259	12.3602	15.7666	13.7223	12.6475	14.9378	13.1393	13.1348
Zm00001eb006560	0.177886	0.58755	-0.0630934	0.782394	-0.0441533	0.944706	-0.273428	0.146679	-0.301565	0.030988	-0.0278177	0.968297	-0.186248	0.405651	-0.0153638	0.945004	-0.130956	0.655757	0.0805362	0.746404	-0.0857468	0.921952	-0.106887	1	26.6357	29.8493	34.7911	33.8373	22.6828	21.6761	23.2544	19.1756	26.5082	21.0481	25.2497	25.1933	26.1475	23.2584	26.1997	26.991	27.4329	25.612	23.2752	25.2244	23.2584	22.0688	24.8858	23.4245
Zm00001eb006570	0.129353	0.733428	-0.204906	0.211786	0.044703	0.938827	-0.119561	0.585208	-0.272238	0.0347717	-0.0623117	0.893423	-0.127338	0.588956	-0.00233297	1	0.00329585	1	0.0662798	0.779603	0.0886409	0.903324	-0.0489802	1	38.6565	41.8779	53.7413	47.368	30.4754	31.0034	36.3158	33.3098	48.8616	39.6004	43.7402	42.6369	37.4003	34.6521	48.455	50.4162	47.5618	48.7128	36.28	38.9619	36.5821	39.1732	38.5242	37.7403
Zm00001eb006590	-0.0973563	0.948799	-0.418277	0.225987	-0.196307	0.787726	-0.177149	0.677623	-3.19387	4.67127e-31	0.414857	0.357828	-0.272968	0.584407	-0.763216	0.00606644	-0.35666	0.447384	0.805692	0.00310931	-0.35925	0.723056	-0.197601	1	3.73592	3.45419	3.7315	2.82477	5.54404	4.77789	9.67122	8.52224	9.30691	0.989877	8.00634	10.8435	2.84537	2.38412	3.39387	2.07031	5.5429	4.43141	4.78611	8.58305	3.45329	2.71332	4.86893	4.29682
Zm00001eb006600	-0.382803	0.834032	0.17941	0.853339	0.353465	1	-0.236294	0.832982	-1.76142	0.00832243	0.494163	0.706985	-1.22468	0.757785	-2.17641	0.269592	-1.06932	1	0.778257	0.718271	0.361226	0.988063	-1.88333	1	1.74421	1.32854	0.731276	0.849237	4.16994	5.26096	0.823866	0.700136	0.655239	0.187074	1.33962	1.93262	0.0160338	0	0.0357142	0	0.01882	0	0.053761	0.0889429	0.0162698	0.0208466	0.0405226	0
Zm00001eb006610	-0.153629	0.987925	1.96199	1	-0.402429	1	1.79281	1	1.04117	0.37641	-0.767736	0.805992	0.718126	1	0.139249	0.911415	0.52396	1	-0.839388	0.562253	0.745769	1	-3.68854	0.704912	0.431342	0.380663	0.225083	0.869273	0.973771	0.723892	0.175879	0.605376	0.0894658	0.172415	0.211737	0.12229	0.394163	0.656129	0.264544	0.303733	0.138124	0.200129	0.281656	0.163562	0.0781273	0.133781	0.14116	0
Zm00001eb006620	0.806475	0.0507837	-1.49998	9.34434e-07	0.235517	0.783271	-0.14498	0.811231	-1.09623	0.000100958	-0.321829	0.656963	-0.155299	0.813356	-1.6063	8.48197e-09	-0.099501	0.908872	-0.859367	0.00941625	-0.599265	0.461159	-0.133762	1	54.2859	94.0125	105.684	37.9529	28.6476	33.3246	20.5429	18.4981	123.861	56.7884	42.4387	34.446	30.4848	27.7121	250.141	85.5902	42.104	40.3154	112.068	63.3402	93.2797	61.9339	35.9035	33.1725
Zm00001eb006660	0.22396	0.874071	0.228073	0.663975	0.149458	0.903933	0.199008	0.748786	1.31314	1.94795e-05	0.15163	0.896537	1.00638	0.00907877	2.97327	3.46872e-22	0.987287	0.036271	-1.5044	1.10023e-05	0.869324	0.243343	0.0216422	1	8.75812	10.1144	6.9227	8.22295	28.5249	31.2139	69.9033	79.8685	36.0477	87.7547	30.2106	34.135	31.0869	63.1995	7.58909	62.0735	8.26861	16.7681	20.9272	7.58223	9.47393	17.4659	12.7683	13.1393
Zm00001eb006700	1.29682	0.00893219	0.0317745	0.975745	0.651073	0.386603	0.441875	0.477358	1.95707	8.38749e-08	0.347881	0.767137	0.38024	0.639687	0.70545	0.0963783	0.421819	0.736908	-2.32587	2.42606e-08	0.777282	0.475783	-0.0523663	1	6.95267	16.8988	3.29306	3.41216	2.76983	4.29158	6.48799	8.76406	7.28706	27.7533	2.84487	3.68875	1.57379	2.07166	3.11854	5.28157	0.518075	0.708428	8.65852	1.77503	7.66242	13.2059	1.131	1.10558
Zm00001eb006760	-0.0349173	1	0.0708145	0.916964	-0.0253837	1	0.238496	0.690426	1.59751	1.55391e-07	-0.0314389	0.986462	-0.493044	0.346602	1.26797	6.74544e-05	-0.223388	0.777359	0.293592	0.553748	0.460706	0.686602	-0.0847294	1	2.81599	2.72392	4.86093	5.18674	0.539933	0.517548	11.2958	13.263	19.0485	56.4097	18.1513	18.0837	8.34112	5.99937	9.67009	24.2749	9.93217	8.67699	25.188	31.7033	33.6342	46.5554	14.5417	13.8988
Zm00001eb006770	-0.503945	0.594279	0.226295	0.719297	-0.0412931	0.993217	0.491307	0.413566	3.66444	2.78113e-24	-0.126121	0.935451	-0.77538	0.160157	1.6083	2.12279e-05	-0.219505	0.827395	-0.129187	0.863582	0.521335	0.719477	-0.405592	1	20.5334	14.3297	21.0135	24.9332	7.78703	7.45702	16.0903	22.5268	16.554	205.284	12.3371	11.4975	17.3226	10.2327	18.7892	59.691	7.75936	6.80941	30.6621	28.7728	38.5542	55.6955	16.9095	12.9383
Zm00001eb006820	0.15527	0.952048	-0.762352	0.120031	-0.213926	0.895073	0.271314	0.73152	-0.11879	0.820694	0.032235	0.99183	0.0715337	0.955252	0.711069	0.112625	0.453718	0.581031	0.737719	0.199543	0.0802424	0.988729	-0.140164	1	1.72671	1.90684	12.8713	7.70684	2.65353	2.2474	3.03929	3.65363	2.70806	2.44027	3.6119	3.76155	4.00809	4.26171	2.05086	3.49175	3.9723	5.54752	1.50961	2.57564	1.93546	2.06182	2.52479	2.32503
Zm00001eb006830	-0.0382788	0.991653	0.344287	0.24949	-0.88994	0.00212501	-0.0429781	0.940122	-2.76438	2.51468e-32	-0.283513	0.584193	-0.161113	0.729742	-3.5706	8.40399e-55	-0.638483	0.0502315	0.302543	0.343931	-0.244393	0.796304	0.0538162	1	32.5547	31.3845	38.6579	49.7709	70.497	37.5199	59.8779	57.8206	22.2155	3.22229	73.1558	61.2151	38.1865	34.5347	40.4094	3.53268	100.719	66.1588	33.4417	42.2837	32.8419	27.9212	66.7274	70.2149
Zm00001eb006850	0.343105	0.633092	-0.461747	0.296582	0.615152	0.122746	0.563696	0.0765022	1.63017	1.93137e-13	0.410978	0.442233	0.294247	0.4911	1.715	4.93148e-13	-0.120166	0.892823	-0.809854	0.0318656	0.55097	0.507159	0.195973	1	2.2361	2.79784	1.44876	1.0575	3.19009	4.83567	4.79259	7.04862	6.43453	19.4855	3.63045	4.9255	4.57206	5.67237	3.47697	11.8946	1.85773	1.78165	2.19521	1.29291	1.80691	2.66511	2.42494	2.81757
Zm00001eb006870	-0.125996	0.797114	0.372621	0.0448347	0.157587	0.682022	0.132818	0.595141	0.893327	1.51339e-10	0.200429	0.565805	0.135044	0.625017	-0.0637832	0.738787	0.0677484	0.88176	0.196087	0.417344	-0.103573	0.907964	0.0345305	1	12.6085	11.4297	7.48642	9.81052	8.73056	9.60587	11.2529	12.2887	9.11517	16.5544	9.80682	11.4584	10.6738	11.8594	10.9524	10.9218	7.44963	7.94517	6.41274	7.52931	9.27113	8.67546	9.31207	9.6836
Zm00001eb006890	-0.130637	0.982552	0.96695	0.223596	1.50539	1	0.341037	0.796378	1.34274	0.029599	-0.770492	0.594382	-0.038199	0.997125	3.21109	8.89116e-06	0.037678	1	0.449101	0.772685	-0.967148	0.854964	0.250007	1	0.827283	0.749428	0.620814	1.23018	0.255526	0.718589	0.441782	0.556935	0.575282	1.4329	1.07549	0.641049	0.271955	0.266881	0.169979	1.61905	0.458583	0.488619	0.160606	0.231776	0.126937	0.0625397	0.282598	0.339718
Zm00001eb006910	-0.032689	0.98931	0.32189	0.149364	-0.173089	0.697575	-0.118662	0.713819	0.188131	0.315713	-0.0226418	0.980286	0.164197	0.607924	0.396173	0.0253451	-0.280731	0.362142	-0.122486	0.675077	0.00844619	1	0.195016	1	14.3527	13.8781	11.255	14.2274	15.2622	13.344	17.9403	16.4354	15.1282	16.8738	16.959	16.9501	14.735	16.6997	14.0573	19.2623	15.5085	13.048	17.1676	16.1809	15.2439	15.4421	16.9333	19.6385
Zm00001eb006920	-0.34232	0.196981	-0.126508	0.609069	0.267885	0.367887	-0.131521	0.647024	-0.102376	0.595489	0.0587736	0.9253	-0.389173	0.0730432	0.38021	0.0357937	0.0802496	0.85762	0.115984	0.709528	0.334284	0.488413	-0.0807824	1	19.072	14.9073	16.7635	15.6154	14.5893	17.3223	17.3737	15.7952	13.7355	12.5115	16.5542	17.5331	15.6731	12.1099	7.46347	10.1454	13.4224	14.496	7.66598	8.52654	9.62086	12.2207	13.1451	12.5821
Zm00001eb006940	-0.105787	0.966962	0.0628324	0.935435	0.214889	0.874004	0.864304	0.146945	4.30247	7.26118e-31	-1.21367	0.154975	-0.282254	0.737132	1.15228	0.00272816	-0.16343	0.90973	-0.129628	0.850796	0.0787137	0.984413	-0.416197	1	5.10701	4.70619	4.13966	4.39224	3.2479	3.72579	0.814518	1.4703	1.09636	21.0893	0.972612	0.417661	1.79814	1.49631	2.08934	4.86604	0.863293	0.77556	9.80391	9.20466	13.5038	14.3477	5.2322	3.97356
Zm00001eb006950	0.0809768	0.992593	0.510657	0.478497	-0.14031	1	0.404801	0.737545	3.48856	0.00012186	2.49315	0.389581	0.283561	0.828849	1.72508	0.00306267	0.181451	1	-0.779348	0.296679	0.185787	0.966899	0.838797	1	1.28715	1.34891	1.04242	1.50836	0.92856	0.836393	0.337442	0.45056	0.0649764	0.740193	0.0218316	0.127132	0.476507	0.586352	0.351106	1.21026	0.174088	0.201217	1.08302	0.65163	1.21644	1.396	0.221648	0.403424
Zm00001eb007000	2.10358	0.000138272	-0.567641	0.382439	0.558385	0.62128	0.525509	0.497879	-1.76145	9.78313e-05	-0.722278	0.468665	0.528385	0.637947	-3.97239	1.15435e-18	0.866365	0.322604	-2.52264	1.14511e-07	0.040955	1	0.205746	1	6.12096	26.0803	24.7613	16.9702	2.84766	4.1385	4.5442	6.53129	53.3707	15.5226	6.73963	4.14719	0.476556	0.695245	44.334	2.94029	1.45485	2.72035	58.3106	10.412	43.6851	45.2118	3.13176	3.66108
Zm00001eb007050	-0.126526	0.83945	-0.141702	0.558085	-0.0727068	0.910333	-0.309687	0.168402	-0.174285	0.331555	-0.0352942	0.96396	0.00727183	0.999895	-0.222785	0.217593	-0.110091	0.780966	0.322763	0.117325	-1.11812e-05	1	-0.0165086	1	31.1586	28.2652	48.361	44.4797	31.1471	29.1914	34.0567	27.3731	32.4282	28.1328	36.8016	36.5445	26.0833	26.5409	29.6289	26.4499	36.8906	34.9411	31.8989	40.9382	32.2873	32.5191	41.411	41.4916
Zm00001eb007060	0.181713	0.779037	-0.320116	0.204728	0.273344	0.508413	0.181752	0.594252	-0.00893463	0.979733	0.0409395	0.967013	-0.269288	0.407521	0.248655	0.247163	0.136686	0.77598	-0.908388	1.53664e-05	0.10365	0.939377	0.0161335	1	20.6964	23.2237	56.9986	46.3362	22.8589	27.2365	21.1102	23.8498	44.9416	43.7117	23.2725	24.3781	27.1146	22.7697	48.4052	59.8741	21.6648	24.3862	30.1714	16.5021	30.723	33.2377	11.6438	11.9191
Zm00001eb007080	-1.24725	0.607666	-0.179416	0.927259	-0.242623	0.966332	1.20196	0.430539	-4.74394	0.0015846	-1.66928	0.199012	-0.26288	0.968489	-1.81216	0.355341	-1.0015	0.82994	0.565587	0.600327	-0.449153	0.910038	-0.0874033	1	0.26006	0.110017	0.173588	0.156351	0.128913	0.108343	0.113326	0.255308	0.219786	0	1.27024	0.406761	0.015276	0.0132535	0.0535714	0.0143746	0.0404131	0.017055	7.10357	10.7792	10.3813	7.65905	14.4566	13.796
Zm00001eb007090	-0.0913607	0.819897	-0.224329	0.106828	-0.0601182	0.887247	-0.151708	0.373928	-0.366819	0.00098577	-0.151039	0.545352	-0.154992	0.400475	-0.443775	6.59461e-05	-0.0918539	0.716504	0.360469	0.00399006	-0.0254957	0.984273	-0.0487269	1	93.518	86.969	109.905	95.4394	78.7266	74.4666	83.8477	75.1495	78.1037	59.3122	98.5986	90.4135	75.2259	68.3861	83.7227	64.1507	111.843	107.268	90.4957	119.119	106.808	105.649	149.35	146.37
Zm00001eb007130	0.100847	0.839989	-0.0450224	0.846947	-0.386212	0.0328142	-0.195725	0.291202	-1.09603	3.32425e-18	0.0192562	0.978099	-0.0193814	0.964763	-0.650074	5.53035e-07	-0.0354996	0.933021	-0.0359769	0.891671	-0.120804	0.834999	0.0902853	1	32.4796	34.5093	47.8724	47.0974	52.9606	39.9581	61.3953	53.3636	39.1144	17.917	42.0533	43.3947	36.1294	36.0701	32.02	21.2349	40.5644	40.4366	45.759	45.7251	51.3876	47.5845	60.7244	65.5293
Zm00001eb007140	-0.0384506	1	0.532379	1	-3.14207	1	-1.8746	1	-1.07519	0.369965	0.224366	0.957534	0.749048	1	1.02261	0.287185	-0.592621	1	-0.754346	0.575885	0.305634	1	0.453135	1	0.290139	0.281428	0.294024	0.432972	0.149227	0.0142546	0.16114	0.0441962	0.179302	0.0807771	0.231953	0.278958	0.140752	0.240614	0.263451	0.546034	0.618633	0.418763	0.532751	0.326319	0.420853	0.524247	0.464901	0.645246
Zm00001eb007150	-0.173017	0.676046	0.169509	0.436947	0.079254	0.891429	0.189098	0.432717	0.516179	0.000667747	-0.0109265	0.99359	0.0337615	0.938867	0.268815	0.104649	-0.145548	0.660892	0.151644	0.532141	-0.226818	0.68777	0.108625	1	15.066	13.2433	11.5529	13.1873	12.791	13.3428	11.3017	12.8194	10.2305	14.3447	13.2003	13.3313	13.0264	13.4926	10.2001	12.7992	13.9616	12.9021	10.9444	12.4397	11.5047	9.90559	13.0155	14.2444
Zm00001eb007190	-0.50343	0.233567	-0.0541129	0.914409	0.150353	0.859883	-0.135637	0.778002	0.108299	0.714842	0.352339	0.528266	-0.123046	0.829458	0.337787	0.264152	0.644002	0.163967	-0.460542	0.215734	0.0821556	0.976594	-0.139072	1	7.91468	5.53106	5.50716	5.38496	7.11598	7.79666	9.04059	8.20191	7.68819	8.11571	5.45455	7.09546	6.16967	5.73243	2.82102	3.72014	2.15419	3.39438	3.51518	2.64502	2.92396	3.12645	2.14394	1.97633
Zm00001eb007220	0.00391934	1	0.0912547	0.67508	-0.0275872	0.972457	-0.146496	0.528473	-0.39164	0.00656103	0.145511	0.690301	0.0368318	0.922606	-0.0226587	0.913737	0.11308	0.728672	0.0972388	0.688523	0.104309	0.897497	0.144194	1	17.8559	17.7412	23.5619	25.4706	23.461	22.6904	20.8922	18.8026	17.8444	13.3151	21.3129	23.9686	23.2057	24.0912	20.2532	20.7264	19.5591	21.631	19.0275	20.8879	15.2231	16.4701	19.8985	22.2984
Zm00001eb007240	-0.273403	0.697371	0.474716	0.141001	0.297929	0.590096	0.276078	0.484474	0.789163	0.00102504	0.0401885	0.975996	0.208163	0.655593	0.813475	0.000857679	-0.140942	0.830289	-0.0644508	0.902994	-0.124078	0.944024	-0.0117399	1	8.86104	7.26114	4.92525	6.90746	7.97225	9.67733	8.31646	10.019	7.41212	12.5654	7.92893	8.29377	9.21814	10.7717	7.13434	13.0644	6.17814	5.73733	7.16827	7.02311	7.15269	6.60584	7.22352	7.27356
Zm00001eb007250	0.512958	0.320395	-1.59158	4.63516e-08	0.853369	0.0291008	0.321141	0.479988	-1.09312	5.36501e-05	-0.689553	0.119578	-0.154234	0.809882	0.0644841	0.874008	-0.443827	0.368537	-1.31573	6.73914e-06	-0.44783	0.634694	-0.452437	0.940951	59.0605	83.4713	80.5865	27.1369	39.1213	69.9228	29.4958	36.7627	167.345	76.894	43.4189	27.3234	15.2454	13.8556	21.0687	22.9791	40.573	30.4754	81.9583	33.762	82.3087	60.7132	32.0978	23.7794
Zm00001eb007270	0.502857	0.312347	-1.40453	9.55165e-07	-0.0131736	1	0.166362	0.758412	-0.686076	0.0116649	-0.967061	0.00549879	-0.135715	0.83107	-1.25999	2.17957e-06	-0.0174149	0.992311	-0.512655	0.139238	-0.539522	0.491003	-0.453662	0.937846	50.1502	70.4485	75.127	28.8202	61.9447	60.6005	30.1586	33.7612	73.0631	44.496	53.0552	27.5128	20.5324	18.9116	59.443	25.8677	37.6124	38.0806	64.5969	46.4402	58.6167	40.5697	25.3362	18.7538
Zm00001eb007320	-0.812873	0.00626862	0.0307425	0.951271	-0.450716	0.243926	-0.648625	0.0315917	-3.03963	8.2029e-34	-0.0517276	0.961485	0.85796	0.00139867	1.64567	9.79992e-14	0.169427	0.755397	0.729471	0.00739998	0.0915264	0.965741	0.146067	1	33.958	19.1476	26.5113	27.4763	39.6033	28.595	12.5302	7.95441	16.4237	1.96024	33.1832	32.5592	20.048	36.768	19.0477	61.9262	32.8213	37.674	10.2544	17.487	12.7725	13.698	26.0792	29.2605
Zm00001eb007440	0.106298	0.903605	-0.167216	0.510232	-0.34804	0.209164	0.0770917	0.825954	-0.969995	5.81782e-09	-0.154098	0.738288	0.162062	0.620962	-0.853716	3.52315e-07	-0.294801	0.327812	0.0527312	0.875321	-0.197869	0.771819	0.224243	0.990165	8.20513	8.74622	11.3993	10.2943	15.1858	11.7678	13.8081	14.4824	14.8744	7.45063	19.0934	17.4704	9.57256	10.8367	14.7228	8.48204	12.735	10.6218	15.5358	16.5055	15.2046	13.3359	20.0523	23.7429
Zm00001eb007470	0.187067	0.991286	-1.94334	0.157993	-0.70076	1	-0.0376101	0.994261	-0.0134625	1	-0.43118	0.870235	0.581059	0.737062	-0.775375	0.499057	-0.0642976	1	-1.04434	0.546087	1.19907	0.83261	0.831994	1	0.122632	0.137675	0.259434	0.0716908	2.18917	1.32843	0.441994	0.427213	0.349829	0.342175	1.05857	0.797382	0.326574	0.495368	0.229671	0.141095	0.677978	0.665705	0.175525	0.0895273	0.0472641	0.108584	0.161641	0.28602
Zm00001eb007490	-0.234893	0.751151	-1.0429	7.92552e-05	-0.382433	0.399825	0.451093	0.191317	-1.81071	2.50552e-13	-0.144586	0.853726	0.84068	0.00369646	0.147995	0.624419	-0.0446641	0.958837	0.155294	0.714352	-0.0658311	0.979806	0.14789	1	19.6029	16.5098	19.5709	9.62401	20.0771	15.2061	8.23938	11.2148	11.5282	3.22359	30.1932	27.7942	8.96333	16.2411	10.5637	12.1707	27.2867	27.0399	13.9164	15.8756	13.7038	13.1794	36.5829	41.0964
Zm00001eb007510	-0.246614	0.469702	0.0387792	0.901995	-0.111476	0.830252	0.0459426	0.906107	-0.462711	0.00732095	-0.0847766	0.883772	0.497681	0.0200607	1.07774	1.71632e-10	0.0402258	0.945632	0.19321	0.415579	-0.167695	0.805509	0.153756	1	13.7238	11.457	12.0478	12.5819	12.4946	11.406	8.284	8.50023	9.16323	6.49426	13.7731	13.2022	6.44055	9.19857	5.16949	11.3616	8.63835	9.06367	11.8624	13.8747	12.5814	11.2789	18.4224	20.7423
Zm00001eb007570	0.0705371	0.949955	-0.384438	0.100481	0.0494887	0.958856	-0.34581	0.207942	-0.507918	0.00921151	-0.320612	0.404423	0.0310066	0.960421	0.00436338	1	0.0635058	0.91141	0.334339	0.181949	-0.0580027	0.976383	-0.213548	1	27.9381	29.0852	39.9185	31.0351	27.3149	27.8626	16.8365	13.2017	19.7347	13.5765	20.8004	16.9651	23.2707	24.0776	27.732	28.9784	26.8963	28.7011	21.6477	27.9992	21.4848	20.7814	23.7161	20.7235
Zm00001eb007600	-0.0457483	0.954183	0.0992032	0.615625	-0.038634	0.951583	-0.351413	0.0323979	0.264014	0.0467392	0.0312899	0.957911	-0.232543	0.231116	0.459055	0.000351626	0.1602	0.539256	0.181406	0.329438	-0.0397746	0.976377	-0.0281105	1	35.1539	33.7294	42.263	45.9399	33.9076	32.5544	32.2844	25.2048	33.7171	39.6421	34.0905	35.449	32.893	28.34	33.0106	47.2649	30.4522	34.7804	27.1578	31.5873	30.0794	29.4735	28.5565	28.3697
Zm00001eb007640	0.618155	0.802977	1.30762	0.159251	-0.0506037	1	1.96062	0.108688	6.49017	2.76886e-09	1.63393	0.375051	-1.74131	0.582305	0.177432	0.900797	-1.22106	1	0.754153	0.698582	-1.11701	0.9194	0.64253	1	0.921097	1.39871	0.754778	1.90493	0.927341	0.879494	0.125106	0.489125	0.0483443	4.39534	0.139543	0.436842	0.0473437	0.0134567	0.159453	0.181609	0.205344	0.0920811	0.0813006	0.145028	0.0477136	0.023022	0.100744	0.158594
Zm00001eb007670	-0.324034	0.617026	0.310576	0.386097	-0.259104	0.692173	-0.784195	0.0110387	-1.08047	1.38118e-05	-0.148032	0.862234	-0.729389	0.0238736	-0.128296	0.69371	-0.135584	0.8365	0.365166	0.303725	0.207772	0.876308	-0.237182	1	225.758	178.892	194.796	245.176	173.758	143.187	127.808	73.9683	165.228	76.495	328.49	301.16	140.281	85.6475	112.512	107.228	287.887	267.975	128.818	170.273	144.637	168.244	186.593	160.439
Zm00001eb007680	-0.043786	0.967927	0.230903	0.271788	-0.00419612	1	-0.120993	0.661812	-0.4201	0.00811585	0.156364	0.71057	-0.207074	0.4162	-0.219144	0.203855	0.327702	0.245262	0.232385	0.29308	-0.0636503	0.962089	0.0603786	1	25.1012	24.1203	19.2532	22.9476	27.39	26.9173	34.9452	32.0038	22.051	16.1293	21.6087	24.527	29.3006	25.6908	21.7823	19.4732	10.3005	13.191	17.0862	20.5618	19.1984	18.4853	17.5178	18.5105
Zm00001eb007690	0.018122	0.999188	-0.157924	0.440023	0.0272287	0.976577	0.108143	0.704354	-0.154294	0.349238	-0.00694762	0.999697	0.0353868	0.933798	-0.165828	0.313113	-0.0592379	0.890323	0.0976068	0.701127	-0.162819	0.788431	0.000700272	1	20.0868	20.1611	28.6198	26.0514	18.2068	18.2833	14.1877	15.2096	17.934	15.7842	18.7853	19.0455	16.3495	16.9539	22.9053	21.2631	17.115	16.7947	21.156	23.1973	20.9257	18.816	22.7285	23.0407
Zm00001eb007700	0.021532	0.998053	-0.177599	0.430286	0.0371664	0.966114	0.0346701	0.931484	-0.35225	0.0458651	-0.329916	0.339812	-0.109432	0.738358	-0.00552577	0.994411	0.492336	0.0998128	0.11109	0.686657	0.0707649	0.951967	-0.199297	1	11.6817	11.7338	12.4728	11.2147	10.9323	11.078	9.27361	9.4637	8.15572	6.2654	7.093	5.72697	12.4688	11.6935	9.28138	9.64069	4.05212	5.83094	11.4528	12.6918	13.202	13.9658	13.8522	12.2293
Zm00001eb007730	0.0762874	0.88122	-0.0524692	0.790595	0.119811	0.676839	0.358925	0.00740855	1.09892	8.82845e-26	0.276788	0.135957	-0.007928	0.99159	0.427596	9.30951e-05	0.0182996	0.963966	-0.239059	0.196529	0.181157	0.718237	-0.119293	1	31.8317	33.2455	34.2064	33.4416	33.8416	36.2703	36.6001	46.7203	36.9847	77.5737	32.0353	39.444	50.2586	50.5748	48.7822	68.343	42.9509	44.4432	10.6404	9.28244	10.4562	11.9326	11.7884	11.0184
Zm00001eb007740	-2.08226	0.161729	-1.51875	0.219839	0.186858	0.979702	1.53942	0.235175	4.06889	2.51195e-06	0.223356	0.96033	-1.40371	0.292854	1.02854	0.300365	-0.997214	0.676633	0.274302	0.880118	-0.164629	0.989399	2.65552	0.911195	1.61413	0.376885	0.865191	0.301681	0.14508	0.158879	0.515647	1.4932	0.598032	9.81432	0.376341	0.442019	6.28078	2.40239	1.16718	2.47564	0.293133	0.153316	0.966914	1.20443	1.33606	1.20403	0.0402978	0.256296
Zm00001eb007750	-0.135102	0.633361	-0.0440056	0.818711	0.0684926	0.856812	0.109443	0.554791	0.273075	0.0142053	0.125604	0.670563	-0.0433718	0.867989	0.513642	2.31335e-06	0.27674	0.166098	0.098031	0.586602	0.0813196	0.895	0.108074	1	20.8606	18.8205	20.8068	20.4523	20.0517	20.753	18.6109	19.9801	17.7734	21.0551	16.4065	18.3084	22.5902	22.1808	15.4636	23.0201	11.0202	13.6387	18.0215	19.7483	18.4345	19.6265	17.0601	18.6523
Zm00001eb007760	0.0243956	0.991878	-0.0176779	0.956176	0.0494087	0.939875	0.146975	0.553999	0.438818	0.00281291	0.128338	0.772984	0.000937088	1	0.342802	0.0206739	0.195587	0.50771	-0.154788	0.503201	0.0665691	0.953523	0.0836127	1	19.8748	20.0341	18.6729	18.7005	18.5682	18.9739	16.5753	18.2542	15.0507	20.0044	14.1595	15.7775	24.0702	24.3719	20.5608	27.1939	13.6525	15.9488	16.148	14.8715	15.8159	16.6624	13.1871	14.1717
Zm00001eb007780	0.118713	0.552255	-0.0617803	0.638678	0.0823878	0.720762	-0.239221	0.0287275	0.312974	0.0002459	-0.0838454	0.745989	0.0184253	0.943523	0.60391	1.30722e-12	0.0521865	0.827438	0.12385	0.340602	-0.0209209	0.983244	-0.059211	1	25.9695	27.9328	30.1814	29.34	25.2068	26.3398	25.6971	21.7015	23.409	28.4657	23.8346	22.9284	22.9684	23.5416	18.9869	30.0812	21.0386	22.324	20.8334	23.2273	22.4125	22.2635	23.3341	22.7247
Zm00001eb007810	-0.0269112	0.99601	-0.0856241	0.782498	-0.151261	0.767901	-0.0233574	0.966677	-0.523412	0.00359718	0.208477	0.630949	0.0296483	0.959604	-0.222493	0.268502	-0.203489	0.576778	0.487646	0.0318172	0.0219353	1	0.28626	0.961957	10.9536	10.6574	11.9776	11.4484	13.4431	11.9545	15.0502	14.7392	14.8866	10.1472	15.1246	17.8064	12.8534	13.2717	13.3152	11.8898	16.4001	14.5537	7.29423	10.4662	9.34283	9.54939	10.5076	12.9858
Zm00001eb007830	-0.0408944	0.973864	0.016083	0.965487	-0.167814	0.656798	0.229556	0.275685	-1.03922	2.05491e-09	-0.0199942	0.981211	0.241922	0.289538	-0.943372	1.8031e-09	-0.240634	0.345775	0.0470826	0.888484	-0.180709	0.778798	0.189092	1	7.70212	7.42324	8.28807	8.47537	10.7709	9.46339	14.8764	17.3712	7.12753	3.401	11.2816	11.3015	11.9245	14.267	10.6216	5.74347	18.3741	15.918	7.87212	8.3075	9.69919	8.59896	11.8902	13.7603
Zm00001eb007850	-2.83379	0.326878	-2.769	0.142592	-0.0530188	1	-1.09383	0.76859	-2.07935	0.21038	0.750804	0.914977	-0.899509	0.0282021	-1.05184	0.00120987	0.0822002	0.938462	-0.633328	0.524646	-0.232637	0.957004	-3.09016	0.787492	0.0614129	0	0.0939719	0.0137986	0.0168622	0.0163335	0.0153739	0	0.0683576	0.0131347	0	0.0180269	161.833	87.6881	88.0727	44.1627	79.561	86.1054	0.350033	0.233488	0.434285	0.380497	0.181404	0.0201034
Zm00001eb007900	0.884867	0.904675	0.0162176	1	-1.39067	1	1.52042	1	-1.52452	0.461405	1.1344	0.79717	1.30015	1	2.52134	0.25071	1.01912	1	-1.73589	0.531872	0.7536	1	0.208485	1	0.0927487	0.166681	0.266643	0.274363	1.40671	0.527798	0.112587	0.320195	0.0845325	0.0282384	0.129913	0.284533	0.270538	0.672171	0	0.0550826	0.244993	0.503498	0.114341	0.035255	0.0645641	0.108584	0.384943	0.449468
Zm00001eb007930	0.0108868	1	0.106753	0.720367	0.0481941	0.957734	-0.194532	0.534599	-0.922931	2.67059e-06	0.0618394	0.935731	0.0855679	0.83695	-0.334185	0.0819281	0.00208877	1	0.310967	0.243838	-0.0181826	1	0.163967	1	12.6217	12.5897	10.2369	11.1869	12.3438	12.5944	8.9401	7.78279	7.34823	3.81141	8.43226	8.9615	11.7985	12.6668	12.7284	10.5112	11.2423	11.5017	5.94701	7.56709	6.16103	6.13072	4.92928	5.60638
Zm00001eb008010	0.212588	0.792565	0.44353	0.147391	0.367435	0.45702	0.664474	0.023225	1.35654	1.4209e-09	0.390684	0.490757	0.386134	0.31314	1.54718	2.15277e-11	0.424816	0.374221	-0.940198	0.000580648	0.397572	0.62016	0.314691	1	7.83354	8.98985	8.07978	11.1507	5.58959	7.0921	8.738	13.7825	9.71977	24.3609	3.84446	5.12219	5.97657	7.90653	6.29763	19.1832	3.41696	4.65049	9.22906	4.93477	6.91646	9.1785	3.90136	4.90901
Zm00001eb008040	-0.0420239	1	0.00904058	1	0.196468	0.944449	-0.837979	0.675358	3.28585	0.0401622	-5.06864	1.30312e-06	-0.0972307	0.961041	0.310857	0.687987	0.141218	0.945632	0.157207	0.902505	0.302484	0.944386	-0.0957062	1	34.7318	33.4105	24.8607	25.3533	32.1249	36.2938	0.129335	0.0691891	0	0.0926541	2.91874	0.0897996	34.6905	32.8341	21.2375	27.4458	21.3337	24.0243	25.4147	29.0842	23.4752	29.1599	30.9444	29.356
Zm00001eb008060	-0.163344	0.38856	0.00739647	0.976455	-0.138068	0.480475	0.00921689	0.980449	-0.351355	0.000308242	-0.0401979	0.914593	-0.0426578	0.848604	0.216919	0.0332178	-0.0740942	0.749484	-0.0466892	0.789198	-0.0592801	0.920215	0.00604923	1	38.2986	33.8729	39.9425	40.8029	38.1455	34.1891	37.0803	37.1818	32.7216	25.1446	36.3641	36.0159	38.9388	38.251	28.887	34.9923	35.7873	34.7629	48.6268	48.2185	45.7653	44.2095	52.5556	53.517
Zm00001eb008070	-0.33361	0.538476	-0.120375	0.762814	0.311371	0.544491	-0.451052	0.167248	0.00469401	0.997335	-0.0211544	0.989566	-0.409641	0.251565	-0.0780399	0.806161	0.169419	0.763392	0.248956	0.488564	0.455051	0.514352	-0.0468136	1	157.792	123.933	127.443	118.991	50.7495	62.1278	161.461	117.622	202.247	198.535	163.145	163.713	170.255	129.635	206.05	203.159	159.847	183.716	167.072	203.734	195.243	269.486	128.184	125.795
Zm00001eb008080	-0.249343	0.790178	0.0147615	0.987213	-0.562872	0.23332	-0.210071	0.696122	-3.43035	5.88751e-37	-0.155968	0.870313	1.9703	5.2717e-11	-0.186305	0.588652	-0.144938	0.842708	-0.400649	0.307024	-0.0290727	1	0.0962733	1	121.839	101.568	126.852	130.137	82.7161	55.2035	18.4664	15.9021	90.3123	8.22001	321.64	293.335	6.29938	24.9868	76.5612	70.0397	197.464	182.279	80.3535	62.4364	60.7237	59.9206	160.264	173.671
Zm00001eb008110	-0.0105819	1	-2.6027	1.36444e-08	-0.496507	0.631232	-0.314057	0.704004	-2.5177	1.80877e-09	-0.619718	0.51406	0.496501	0.527693	-2.78576	2.52919e-10	0.200183	0.866699	-1.02408	0.0543508	-0.551565	0.750212	0.0679273	1	21.4864	21.1495	41.5232	6.95115	53.0602	37.1602	31.7763	25.5219	111.729	19.1099	63.0854	41.7453	8.51456	12.1456	14.5872	2.19757	29.3593	34.4911	94.3139	47.5624	77.5524	53.2568	34.7346	36.9006
Zm00001eb008160	-0.851975	0.0724875	-0.243837	0.626917	-0.650237	0.230626	0.309255	0.569918	-1.38633	9.03732e-06	-0.408603	0.601417	0.922571	0.0238923	-1.9371	1.49303e-09	-0.225009	0.789068	1.2198	0.000501689	-0.640623	0.493216	-0.561374	0.917703	50.3703	27.6226	43.5738	37.3003	26.8488	16.8664	59.2353	73.0409	74.1521	27.7352	12.2835	9.42481	18.8864	36.2279	21.428	5.82461	6.50118	5.68297	29.6995	70.9204	45.9065	29.7003	24.796	17.0366
Zm00001eb008170	-0.658915	0.0228826	0.210215	0.50166	-1.15267	3.50864e-06	0.33065	0.288868	-1.80405	1.15467e-18	-0.149798	0.827882	0.0503131	0.937398	-2.30317	1.36116e-25	-0.598228	0.0716768	1.01364	5.57363e-06	-0.90071	0.0141584	-0.275728	1	56.8951	35.6883	40.354	47.3524	67.0824	29.7598	34.554	43.2209	48.1195	13.4754	36.833	33.7923	14.8604	15.569	19.5152	4.12001	18.1876	12.289	28.3239	58.6216	27.4275	14.7922	39.9034	33.421
Zm00001eb008180	-2.95317	0.006941	-1.90386	0.0708224	-1.78637	0.284698	0.535828	0.750825	0.297334	0.776421	1.07385	0.605275	-3.20835	0.00173061	-0.824365	0.41562	-0.835316	0.649453	0.747648	0.575294	-0.732348	0.858575	1.50046	0.935289	13.9003	1.77965	4.41282	1.19623	0.754563	0.217004	1.86415	2.69729	2.64865	3.19805	0.91274	1.95916	4.74726	0.520287	1.62994	0.95397	2.27906	1.31234	6.01257	10.3594	10.8543	6.558	0.605034	1.73482
Zm00001eb008240	-0.112196	0.972077	0.88174	0.0997175	-0.437998	1	0.439654	0.5457	1.6934	0.0377914	1.89088	0.351814	-0.252155	0.745283	0.775004	0.131112	0.301363	1	-0.047061	0.990521	-0.273503	0.962574	-0.0311746	1	1.0122	0.929479	0.780788	1.47423	3.51116	2.55508	0.832747	1.12661	0.106098	0.327008	0.0587956	0.220035	2.78183	2.36372	0.520866	0.9299	0.431776	0.54632	0.25321	0.251861	0.237023	0.196321	0.586073	0.579307
Zm00001eb008310	-0.0570103	0.923916	0.0317703	0.88104	0.00852993	0.998358	-0.0681441	0.735876	-0.149385	0.183427	0.123152	0.652433	0.128566	0.499088	-0.0136678	0.938891	-0.0646056	0.83156	0.00233021	1	0.0778274	0.904726	0.0693848	1	16.7475	15.9604	17.2613	17.7633	19.4251	19.2607	31.6276	30.0359	29.8159	26.351	23.488	26.0491	19.2075	21.2421	17.9474	18.5012	16.5963	16.1995	19.107	19.6284	17.2235	18.31	18.3937	19.5564
Zm00001eb008340	-0.0340674	0.953507	0.0315439	0.85616	-0.0777155	0.794073	-0.0893492	0.592191	-0.845106	1.30235e-19	-0.239282	0.109113	-0.0247742	0.926236	-0.562556	9.33327e-10	0.0875462	0.667245	0.204507	0.0827036	-0.158534	0.613893	-0.21769	0.734544	60.4342	58.4602	67.6743	70.1802	43.6287	40.7449	52.852	49.4814	58.127	31.6791	80.8957	69.7217	58.8841	58.5767	81.1018	57.2017	91.3673	99.2198	71.6961	84.68	67.764	61.1433	97.5889	85.0697
Zm00001eb008360	0.214156	0.763869	-0.104434	0.787993	0.450771	0.262796	0.601225	0.0654533	-2.11088	5.67979e-23	0.0211939	0.987792	0.370888	0.308198	1.15761	1.32402e-07	0.173012	0.739677	-0.413148	0.158814	-0.27249	0.767037	-0.067311	1	185.678	213.256	1872.54	1772.07	14.0884	18.9946	4.77176	7.21408	164.413	37.2436	1116.18	1152.21	15.9452	20.8643	172.85	401.908	1565.2	1804.28	130.012	100.182	100.794	84.0061	1145.21	1107.9
Zm00001eb008370	-0.00221907	1	0.384479	0.181679	-0.159302	0.816132	0.357198	0.270777	0.177073	0.495015	0.0154919	0.99359	-0.0485634	0.941003	-0.214095	0.41043	-0.171617	0.742162	-0.197504	0.570719	-0.067288	0.976134	0.0343783	1	33.6157	33.2411	17.6312	23.3455	39.9699	35.3194	14.8306	18.9145	11.8979	13.1748	18.8432	19.4083	17.9997	17.6063	17.188	15.4215	20.0487	18.1984	30.2374	27.0554	26.603	25.5484	32.0104	33.2327
Zm00001eb008400	-0.0621759	0.902202	0.152683	0.268032	-0.164093	0.388704	0.0674706	0.729879	0.0713416	0.549995	-0.0177286	0.974433	0.159744	0.306711	-0.274724	0.00861282	-0.0120844	0.978565	0.103225	0.512129	-0.130768	0.748501	0.0825	1	51.2127	48.5937	49.7561	56.0569	72.7438	64.027	70.2379	73.2507	53.1373	54.7053	50.9147	51.1805	73.4654	83.0133	62.1337	53.4463	48.6929	49.3428	57.2172	63.0162	54.7124	50.3328	59.1601	63.4962
Zm00001eb008420	0.0794636	0.979462	-0.494689	0.288915	-0.533124	0.436861	-0.677892	0.312756	-0.575937	0.212619	-0.657013	0.36465	0.374317	0.566264	-0.761463	0.0424373	-0.632061	0.284793	-0.115985	0.864009	0.130849	0.966541	-0.106737	1	9.66345	10.1232	16.1766	11.6574	11.4074	7.77708	1.06811	0.663874	1.37417	0.904045	4.22594	2.71873	4.36653	5.72346	6.86223	4.21105	13.0924	8.64037	17.0676	16.1597	21.458	23.6509	28.3154	26.6594
Zm00001eb008440	0.106136	0.77978	0.548684	2.65691e-05	0.0054947	1	-0.215537	0.130585	0.923456	9.85754e-22	0.153822	0.550039	-0.35934	0.0143002	0.70871	1.7816e-11	0.12496	0.572332	-0.271186	0.0769401	-0.073533	0.922397	0.146823	1	13.9539	14.882	10.1614	15.0723	17.922	17.7339	28.2833	24.2508	27.4209	50.9274	17.9763	20.3365	14.0665	11.0988	16.6045	28.3053	24.2461	27.0198	13.3495	11.3532	13.5534	12.9742	15.9241	17.8711
Zm00001eb008460	-0.201208	0.74986	0.44637	0.075564	0.230243	0.606903	0.397888	0.14859	0.727893	0.000866343	0.0100602	1	0.377392	0.167795	0.4926	0.0170787	0.0688953	0.912322	-0.0702036	0.86778	-0.0196617	1	-0.0310099	1	6.52589	5.62213	5.34399	7.40842	8.17906	9.4406	5.75784	7.5401	3.22604	5.21523	3.82992	3.90308	8.74717	11.4967	5.91866	8.6637	6.35869	6.86942	5.31691	5.20986	5.76071	5.72811	5.45544	5.41739
Zm00001eb008470	-0.247835	0.262068	-0.263579	0.0874755	-0.112501	0.744072	0.171085	0.402236	0.875268	4.24786e-12	-0.17175	0.588256	-0.058852	0.83695	0.407423	0.00147654	-0.16623	0.524962	0.21267	0.197991	-0.0735164	0.923128	0.00496547	1	13.6791	11.4145	14.2356	12.0585	13.231	12.0808	9.29184	10.4213	7.77775	14.0043	11.0282	9.98466	13.5353	13.1471	10.206	14.1175	11.8961	10.7997	13.3744	15.8882	17.1778	16.4572	14.533	14.8016
Zm00001eb008480	0.314718	0.0271376	0.0199818	0.927173	0.0674597	0.856812	-0.158914	0.331204	0.20764	0.0561873	-0.118593	0.653631	0.0226204	0.944541	-0.160645	0.157642	-0.114216	0.607395	0.154057	0.282165	-0.218241	0.447294	0.0362833	1	55.2102	67.9575	49.7538	51.1159	36.3735	37.5927	31.9364	28.4904	44.7606	50.6218	52.0803	48.8	30.5416	31.393	54.0442	50.3614	48.3447	45.6453	59.1111	67.4039	64.6976	55.9906	65.3796	67.9565
Zm00001eb008490	-0.10912	0.83945	0.0724818	0.757949	0.108369	0.801148	0.162831	0.471766	0.738769	4.63449e-08	0.127642	0.752744	-0.0960359	0.741767	0.532579	0.000120776	0.158271	0.579599	-0.226398	0.240523	0.462021	0.102857	-0.0317186	1	43.3531	39.8125	43.5786	46.4795	40.2718	42.8275	43.6964	48.71	34.4482	56.3071	34.1674	37.993	57.9353	54.8436	43.1219	64.9428	47.5815	54.2564	37.2439	32.7116	34.2506	47.5169	30.8061	30.5362
Zm00001eb008500	0.19354	0.94403	0.138955	0.875888	0.106359	1	-0.497122	0.626182	-0.670755	0.310343	-0.394362	0.827284	-0.680748	0.558012	-0.766873	0.227399	-0.327412	1	0.514745	0.561649	-0.253742	0.952037	0.300028	1	1.1328	1.28602	1.3353	1.50817	0.560237	0.595284	0.551514	0.391441	0.516884	0.318561	0.726005	0.556029	0.381819	0.240614	0.62278	0.379773	1.21231	0.99048	0.4912	0.720005	0.588995	0.496875	0.42409	0.536613
Zm00001eb008530	1.18609	0.760681	-0.16449	0.934791	-0.495248	1	1.42401	0.32211	7.40177	4.40373e-07	1.75412	0.483514	-1.33419	0.340201	3.63434	0.000152336	-1.41505	1	-0.6064	0.719701	-0.0992436	1	-0.731691	1	0.0614129	0.137675	0.286361	0.260075	0.240037	0.168321	0.176408	0.468521	0.0170894	3.01152	0.0839768	0.281243	0.864421	0.346828	0.147716	1.91959	0.819229	0.308717	0.366874	0.250793	0.254454	0.238014	0.301911	0.187141
Zm00001eb008550	-0.188783	0.459481	-0.387175	0.00512821	0.0980961	0.783271	-0.258396	0.111349	0.271157	0.0276495	-0.0585214	0.894991	-0.274243	0.096787	-0.00559574	0.98697	0.0364018	0.922602	0.196075	0.226366	-0.0912267	0.893561	-0.0671563	1	138.755	120.634	162.791	126.319	116.986	123.492	121.842	101.426	126.536	149.509	156.165	152.616	140.014	117.16	124.58	129.297	159.579	167.289	137.653	161.832	144.334	136.395	144.668	139.98
Zm00001eb008590	-0.178419	0.80761	0.400998	0.149612	0.07686	0.933143	-0.0681787	0.899454	0.0138387	0.98067	-0.250064	0.817472	0.104731	0.847416	0.983232	0.000249392	0.0891353	0.94518	-0.208786	0.520958	0.381885	0.547856	-0.332386	0.961957	8.31188	7.2763	5.17973	6.9708	8.29079	8.62452	3.6055	3.4213	1.27649	1.27025	1.23896	1.04163	3.67542	3.999	1.5251	3.178	0.810949	0.888877	9.07098	8.0814	7.43466	9.74824	6.63037	5.32482
Zm00001eb008610	-0.016954	0.976878	0.127189	0.16166	-0.0602274	0.764218	0.14111	0.143344	0.527537	3.35906e-15	0.11089	0.452076	0.0582953	0.673254	0.0889127	0.253382	0.000260998	1	-0.128179	0.175912	-0.103205	0.696097	0.0876305	1	113.827	111.42	111.54	123.729	121.991	115.35	108.491	119.117	103.115	145.602	108.072	118.748	119.924	126.354	140.556	155.679	130.651	133.474	100.668	94.4874	97.8997	91.7971	107.889	116.215
Zm00001eb008620	0.0237667	0.99707	-0.401671	0.0473653	0.119235	0.824591	-0.290598	0.223266	-0.924502	1.0101e-08	-0.0606334	0.925129	-0.0850101	0.825915	-0.54913	0.00118825	-0.109172	0.790595	0.326416	0.127899	-0.0986187	0.931448	-0.214681	1	69.388	69.8912	109.631	84.1046	65.3139	69.9465	76.3478	62.1408	93.5468	48.2469	106.487	103.908	68.0146	64.9285	73.4862	52.3317	106.649	101.067	67.52	86.8487	90.6278	85.2257	116.062	101.389
Zm00001eb008660	0.469001	0.249772	-0.362382	0.251235	0.852126	0.00689124	0.425898	0.190834	1.79518	4.21544e-16	0.0475159	0.968745	-0.0745062	0.900755	1.42071	2.85267e-10	0.718946	0.0406679	-0.387801	0.216285	0.0881781	0.966899	-0.0861865	1	30.9743	42.5247	24.45	19.2922	18.4698	32.9026	45.0796	60.3043	31.5173	107.235	21.1149	22.2139	48.2076	46.3431	33.2573	92.9558	13.5684	22.8476	39.0092	30.5878	42.313	45.2925	25.248	24.0997
Zm00001eb008700	-0.0723849	0.823375	0.172414	0.128419	-0.112839	0.558972	-0.183035	0.124437	-0.373513	1.71653e-05	0.00451945	0.998898	-0.082646	0.621533	-0.332333	0.000174761	-0.061179	0.778623	0.203785	0.0619401	-0.0846275	0.833242	-0.0712468	1	89.2357	84.0945	74.6502	85.3702	109.978	100.308	105.038	92.1007	96.5355	72.9912	89.0192	90.8429	106.347	101.618	96.5097	79.8261	89.8106	87.9582	91.6023	108.16	97.4652	92.5576	103.522	99.8796
Zm00001eb008710	0.968318	0.0334986	-1.92663	1.3171e-08	0.0110054	1	-0.198713	0.766811	-0.345812	0.363164	-0.253873	0.817365	-0.374826	0.524419	-0.61391	0.0886918	-1.03022	0.0302345	-1.13923	0.00309345	-0.136752	0.960215	-0.349784	1	33.0653	64.1385	136.742	36.4812	70.873	70.4608	12.541	10.8824	7.28212	5.60618	6.47692	5.52648	16.3972	12.8013	10.758	7.31858	32.0597	16.0488	10.7343	5.0011	15.6985	14.3679	10.2094	8.12004
Zm00001eb008720	0.00968025	1	0.259594	0.227873	0.0890039	0.884885	0.0893019	0.782656	0.0352952	0.866215	0.0479995	0.945994	0.0267869	0.960311	0.21527	0.237496	0.130764	0.748366	0.2653	0.231258	-0.306288	0.55003	-0.0243513	1	16.449	16.3957	16.3659	19.8605	17.7276	18.6147	20.2294	21.4106	22.0916	22.1681	16.9413	17.8106	16.955	17.4787	15.3059	18.4796	11.3677	12.7464	15.9794	19.6765	15.3649	12.5221	15.6053	15.5461
Zm00001eb008730	0.00369329	1	0.260943	0.214122	-0.495391	0.0228415	-0.141616	0.602677	-1.71076	1.34445e-27	-0.15035	0.727582	0.141294	0.640381	-1.61408	2.96245e-26	-0.260972	0.333389	-0.0442631	0.891442	0.0939609	0.930788	-0.0420194	1	33.1063	32.8655	31.8477	38.7202	78.2358	54.7127	66.0898	59.6069	35.8274	10.7304	59.4718	54.5762	52.4149	58.4656	59.3851	20.199	87.4383	74.5982	54.1517	53.8727	51.3408	55.1841	91.544	90.13
Zm00001eb008780	0.00243039	1	-0.0240093	0.939159	0.120353	0.78447	0.00444815	0.99934	0.091331	0.598722	0.00438596	1	-0.169763	0.513275	0.0740636	0.699246	0.247983	0.353164	0.0203616	0.961791	0.196282	0.7407	0.0553205	1	26.6762	26.4624	37.7409	37.6968	33.0411	35.4184	51.5995	51.5499	44.0418	45.9141	42.0477	42.9231	45.395	40.8425	30.7015	33.6405	24.7465	30.0509	25.8915	26.9972	23.409	27.0199	20.7178	21.8114
Zm00001eb008790	0.499229	0.799581	0.199789	0.831905	0.68855	0.60467	0.786843	0.278336	-0.114669	0.852615	-0.428323	0.754056	1.13541	0.118584	-0.144482	0.878465	0.407764	0.756205	-1.19441	0.035542	0.686907	0.684169	0.0239144	1	0.503388	0.706909	1.01543	1.20209	0.481688	0.766319	1.32788	2.28258	2.98918	2.70384	3.30465	2.50253	0.755737	1.68244	0.357596	0.33065	0.775763	1.05027	6.3589	2.86292	3.78435	6.14504	6.83394	7.03888
Zm00001eb008810	0.254866	0.541978	-0.44962	0.0402037	-0.111753	0.861109	-0.548255	0.0132935	0.981108	1.76307e-08	-0.107726	0.859585	-0.502884	0.031165	-0.436972	0.0201303	-0.091303	0.849609	-0.170337	0.547739	0.0203577	1	0.0162171	1	471.514	556.879	465.728	345.994	229.005	208.998	171.89	117.08	541.962	1047.17	345.681	326.921	194.991	139.208	428.7	329.981	357.308	342.738	549.874	501.268	521.276	532.641	560.627	574.75
Zm00001eb008850	0.0336458	0.988935	0.0585605	0.853138	-0.0805384	0.902631	0.17357	0.53737	0.44232	0.0106202	0.121296	0.828493	0.292915	0.243403	-0.0595085	0.794697	-0.0308052	0.961283	-0.159099	0.541584	-0.368402	0.405601	0.106858	1	13.9412	14.1378	14.3216	15.1867	20.3601	19.0021	20.9371	23.4936	14.4039	19.1761	16.1393	17.8512	20.9877	26.008	19.6119	19.5896	15.6178	15.6309	27.813	25.5661	28.4276	22.1705	20.9419	22.8617
Zm00001eb008880	-0.565556	0.215738	-0.525345	0.119746	-0.0306038	0.992204	-0.533772	0.143654	-0.514499	0.0659183	-0.210709	0.798709	-0.610001	0.0951585	-0.438721	0.13284	-0.190311	0.766425	0.82547	0.00774235	0.323353	0.768944	-0.31175	1	28.1345	18.8224	49.938	35.1852	27.3234	26.3687	46.1067	31.7374	28.5301	19.551	23.9184	21.0305	44.1117	29.2493	27.5737	21.1803	41.1523	36.8935	16.8167	30.6191	21.4788	27.0694	11.8097	9.64482
Zm00001eb008890	-0.074482	0.959917	0.588003	0.0402266	0.280016	0.536635	0.107161	0.802642	0.141413	0.621468	0.640722	0.190596	0.242939	0.526228	1.39917	1.23164e-08	0.34896	0.655713	-0.285989	0.468411	0.403838	0.630042	-0.100749	1	4.37366	4.11056	2.9197	4.49267	7.13462	8.53787	8.20283	8.79761	3.12213	3.36093	1.57211	2.50997	5.58926	6.69245	1.86664	5.11458	0.845311	1.09472	2.82023	2.3763	2.36682	3.16162	1.57824	1.49871
Zm00001eb008900	-0.137954	0.792271	-0.185645	0.396086	-0.14707	0.721298	-0.136746	0.619276	-0.658097	3.12414e-05	0.0389282	0.95764	-0.07786	0.82932	-0.395232	0.0176289	0.230594	0.471385	0.0170365	0.974137	-0.0743377	0.948904	0.181014	1	37.8431	34.0672	46.6899	41.6694	49.4099	43.9912	35.9332	32.5444	25.4353	15.7773	22.5654	23.5971	36.0338	34.5473	23.4977	18.6152	12.8609	15.4183	33.7007	34.9681	33.4789	32.0244	28.9813	33.2997
Zm00001eb008910	0.177705	0.807838	0.461586	0.0753461	-0.486167	0.137301	-0.227738	0.507662	-2.16011	1.80541e-27	0.0425771	0.967519	-0.20772	0.593406	-1.79353	3.47041e-19	-0.445451	0.181216	0.138987	0.701127	-0.292653	0.710243	0.0863134	1	92.3221	103.365	66.6162	93.2088	154.173	108.535	156.411	132.951	125.662	27.5641	151.275	158.414	126.517	110.772	146.044	43.8218	197.487	148.283	159.575	180.275	149.126	122.572	204.429	220
Zm00001eb008920	0.245392	0.639772	-0.261483	0.34617	-0.159312	0.796229	-0.352109	0.239349	-1.11732	6.75138e-08	0.162523	0.784954	0.209751	0.566007	0.0133887	0.973579	-0.393289	0.216836	-0.769754	0.00080177	0.114802	0.935547	-0.118564	1	20.2792	23.8361	23.9928	20.329	17.5249	15.4635	12.4442	9.69867	12.8852	5.81844	26.8516	30.5616	19.365	22.6609	40.93	43.03	69.3441	53.9706	16.5508	9.94179	10.4046	11.3436	18.0441	16.8543
Zm00001eb008930	1.42618	0.0486083	0.697938	0.234521	1.75687	0.0541895	1.41291	8.4131e-05	1.00965	0.00105932	0.155972	0.902135	1.33091	0.000188799	1.45518	1.1517e-06	0.540407	0.3321	-4.02796	0.010685	1.36158	0.280803	-1.02731	1	0.292171	0.781621	0.517322	0.831713	0.159418	0.536504	1.7571	4.65151	2.80155	5.52638	2.17257	2.47218	2.14894	5.47147	3.07055	8.74706	2.74954	4.07387	0.318878	0.0176275	0.240825	0.61416	0.121091	0.0603102
Zm00001eb008950	0.76573	0.00807033	-0.0862319	0.831934	0.0881473	0.925766	-0.137346	0.761606	-0.075027	0.786151	0.0225826	0.986462	-0.128028	0.795914	-0.634807	0.00487276	-0.226011	0.638055	-1.67134	2.17002e-13	0.0429885	0.988262	-0.0377804	1	31.8437	53.6173	25.776	24.6272	34.298	35.9389	22.8774	20.7181	37.4307	34.8582	18.2573	18.8614	28.7211	26.605	68.9809	46.3334	24.1847	21.1493	37.3341	12.0199	26.3656	27.3379	13.7381	13.5629
Zm00001eb009010	1.77873	0.00244817	1.21231	0.0156823	1.36696	0.0703709	3.44403	7.90639e-14	2.95886	6.47899e-13	0.528006	0.679304	3.17714	3.76706e-10	4.26371	4.68076e-22	1.35924	0.0802358	-3.90702	0.0177116	0.909982	0.710243	-1.49238	0.961957	1.07032	3.63296	6.93895	16.332	0.62699	1.58346	1.18814	12.8788	3.75581	28.5436	1.08315	1.58432	0.647624	5.9408	1.06278	21.3325	0.716603	1.85823	0.275551	0.0186951	0.219208	0.415664	0.222178	0.0777928
Zm00001eb009060	0.159216	0.794668	0.268383	0.277106	-0.133213	0.793747	0.0696643	0.835474	0.119307	0.530317	0.0713252	0.908653	0.256684	0.306228	0.081998	0.694099	-0.165368	0.644999	-0.030062	0.948142	-0.0456923	0.98295	-0.18134	1	6.36854	7.04493	5.78106	7.0113	11.6778	10.5012	18.5788	19.4123	13.6195	14.493	14.833	15.8785	15.4249	18.6417	14.1585	15.6095	13.8143	12.6186	7.08671	7.11298	5.44153	5.29105	5.60128	5.01008
Zm00001eb009090	0.296614	0.621834	0.225392	0.512948	0.197058	0.765711	1.04714	3.40434e-05	1.19039	9.44987e-08	-0.0148958	0.995341	1.82852	3.16045e-15	0.791205	0.000637577	0.0571598	0.940421	-0.267407	0.438724	0.272209	0.773408	-0.117498	1	25.3956	30.8679	44.318	52.6154	46.0004	51.9724	65.4886	134.594	45.6392	102.007	56.9142	57.464	44.8213	161.132	65.757	118.589	111.145	118.197	61.3712	52.3559	63.2225	76.944	94.3341	88.1544
Zm00001eb009100	0.155961	0.560935	-0.216098	0.134091	0.133235	0.622034	-0.0581529	0.80494	-0.212373	0.0728941	-0.186457	0.415316	-0.0209671	0.953298	-0.168394	0.170319	-0.115098	0.630939	0.206468	0.167194	-0.228426	0.4852	-0.0621069	1	38.0163	41.9618	44.1971	38.5724	32.5086	35.1599	38.2955	36.6159	42.7377	36.1023	46.4213	41.5421	34.8244	34.7346	49.3868	45.7647	51.7326	48.7874	37.8043	44.6721	43.872	37.7202	44.8409	43.5558
Zm00001eb009110	-0.0518271	0.940206	0.136172	0.454122	0.0116771	0.99499	-0.288839	0.077055	-0.119708	0.401952	-0.0245325	0.969412	-0.301547	0.0718977	-0.118044	0.42663	0.0830758	0.79534	0.158985	0.382882	0.00339417	1	-0.0151045	1	55.9345	53.4401	37.6461	41.9824	50.239	49.9549	50.3972	41.085	34.8997	31.4461	43.5452	43.6111	48.4573	39.794	35.7703	34.3284	33.5785	36.3422	41.9053	47.9796	43.8712	44.2946	47.8379	47.9963
Zm00001eb009130	-0.140138	0.923916	0.140758	0.777372	0.363058	0.531308	-0.224299	0.675043	0.0311098	0.941502	-0.245825	0.799669	0.279795	0.618689	0.359	0.305576	0.43124	0.592259	0.434322	0.251307	-0.131956	0.948126	-0.0288366	1	5.54203	4.97477	3.07641	3.44145	5.61676	7.1267	3.50063	2.97715	3.30033	3.29966	2.53988	2.18122	2.50654	3.08085	1.9409	2.60411	0.901006	1.21819	4.38773	6.07091	5.19252	4.76771	4.89089	4.86396
Zm00001eb009140	0.242328	0.345701	-0.358669	0.0280451	0.064049	0.911885	-0.0984891	0.720177	0.125659	0.408989	-0.207178	0.469493	-0.0689811	0.83403	0.130984	0.388012	-0.193461	0.444665	-0.163434	0.445084	-0.358239	0.266363	-0.0974665	1	23.1347	27.1106	23.4207	18.573	12.8091	13.1944	14.8425	13.7748	22.5186	24.0585	27.1447	23.925	15.2003	14.6627	35.1291	40.1475	27.2356	24.3637	16.8397	15.4401	25.2074	19.8112	17.8853	16.9482
Zm00001eb009160	0.130889	0.885326	0.208405	0.471853	0.374504	0.275808	0.869766	6.93386e-05	0.706198	0.000316658	0.524001	0.0932226	0.840525	0.000172356	1.75224	4.96915e-20	0.346327	0.311602	-0.831916	0.000186338	0.582321	0.199496	0.179795	1	51.4362	55.7639	55.9662	65.5196	57.4363	73.4231	66.8739	121.638	50.5388	80.7937	30.6725	44.8848	58.3207	105.695	28.1983	99.0394	46.0693	59.8061	28.0262	16.1807	22.5693	34.0701	20.0069	22.9577
Zm00001eb009170	0.315056	0.445793	-0.0662681	0.84697	0.233863	0.606903	0.221897	0.468066	0.257644	0.193259	-0.223705	0.630949	0.0330539	0.956711	0.0114953	0.977647	-0.159152	0.720912	0.284035	0.260803	-0.0130599	1	-0.126806	1	7.30182	8.99948	14.3348	13.8584	7.98828	9.26549	11.7954	13.6959	16.6636	19.4988	14.6304	12.7495	11.5041	11.9112	15.0902	15.8467	12.2305	11.1941	17.4402	21.7572	16.1974	16.1581	18.0475	16.7572
Zm00001eb009250	-0.271317	0.8199	-0.79794	0.0476289	0.0603241	0.976714	-0.120825	0.867329	-1.47549	4.98398e-06	-0.815373	0.118785	-0.717813	0.123212	-0.721855	0.0385847	0.237062	0.76438	-0.236945	0.673126	-0.448632	0.721519	-0.349797	1	89.4645	73.5526	52.3298	30.5775	58.9021	60.5994	26.6859	24.4712	52.0386	18.3391	69.8503	40.3531	27.8219	17.1167	34.4018	21.6933	48.5795	58.6863	73.6821	64.1091	94.4145	69.6267	34.5151	27.4474
Zm00001eb009340	-0.00712292	1	-0.545622	0.78466	0.0607557	1	2.52314	0.0387809	3.71944	0.000184585	-0.762592	0.793257	0.781271	0.687887	2.9361	0.00260877	-0.172529	0.960239	2.0823	0.276692	-0.822213	0.93621	-3.76426	0.220843	0.244877	0.240399	0.205239	0.142552	0.331542	0.340819	1.71711	9.85301	0.370209	4.82561	5.61425	3.34743	1.43356	2.49715	2.2375	17.7922	9.21926	8.39694	0.0508597	0.222528	0.0780617	0.046044	1.37031	0.103525
Zm00001eb009460	-0.625657	0.251136	0.359161	0.447845	-0.968929	0.0230916	-0.03981	0.967005	-1.90981	5.55779e-10	0.108993	0.9253	0.166458	0.806845	-0.634572	0.0592967	-0.0968558	0.916521	1.24701	0.000221058	-0.543326	0.594377	0.0988885	1	10.3392	6.65227	3.42038	4.48425	19.1145	9.62702	22.3155	21.6052	11.9109	3.10228	31.4281	34.5056	20.4659	23.2315	7.10939	4.77508	28.3532	27.0832	6.36233	15.4961	8.38316	5.79699	31.0394	33.6927
Zm00001eb009490	-0.0191634	1	-1.11702	0.00345879	0.131935	0.922476	-1.04348	0.00796162	-1.89336	1.35646e-10	-0.486308	0.42263	-1.04886	0.00621671	-1.15546	0.000205834	-0.367588	0.557232	0.556788	0.164913	-0.756492	0.34047	-0.629787	0.83145	6.99707	6.8573	4.91718	2.31853	4.66647	5.05751	5.99018	2.89919	28.8638	7.59851	37.4434	27.2294	9.15472	4.47944	13.8562	6.48338	12.4261	9.84799	12.5954	18.961	9.74003	5.80715	45.7984	30.0122
Zm00001eb009540	0.953174	0.589092	1.52912	0.0869483	1.67127	0.150476	2.93766	0.000340209	4.27665	5.55058e-10	2.41769	0.0583232	1.51846	0.137016	3.84965	3.94284e-08	3.17495	0.00193362	-0.702756	0.54303	0.0727832	1	0.444721	1	4.33845	8.30161	11.0493	32.4101	1.63902	5.13997	1.97693	15.0503	4.69746	89.4895	0.247624	1.34941	3.20629	9.30517	5.43835	81.6985	0.573956	5.30157	2.89833	1.83529	4.05043	4.30655	0.364516	0.50205
Zm00001eb009550	0.0476411	0.972115	-0.555439	0.00756151	0.00875867	1	0.0279181	0.959882	-0.615434	0.000690098	-0.105802	0.861856	0.167147	0.652003	-0.200243	0.338543	-0.258926	0.438599	-0.11615	0.713614	-0.0497478	0.979265	-0.307269	0.934076	24.9406	25.5119	58.0809	40.1244	16.0279	15.8976	15.637	15.8682	34.0685	21.7893	45.5937	43.0919	12.1197	13.7687	28.8202	26.118	45.7325	39.0942	48.3161	45.7403	49.5301	48.1729	47.1997	38.6716
Zm00001eb009570	-0.0939965	0.967859	0.586569	0.153677	0.84763	0.08615	-0.0654131	0.937329	2.04879	3.60809e-11	0.171743	0.907692	1.48407	0.000405443	1.81428	3.05213e-07	0.558109	0.4402	-1.19187	0.00183216	0.704329	0.42515	0.894503	0.784715	3.66184	3.39296	4.2049	6.37933	2.8666	5.08927	3.85339	3.66234	2.86405	11.5849	1.26839	1.45403	1.06766	3.01801	1.15923	4.26792	1.208	1.78583	4.56164	2.0504	2.97235	4.87104	0.951398	1.79254
Zm00001eb009600	-0.160945	0.923916	-0.356015	0.425564	-0.158292	0.895779	-1.15754	0.00137022	-3.54876	8.18829e-25	0.128254	0.914593	0.324839	0.568081	-1.27094	4.99507e-05	-0.154391	0.851516	-0.929842	0.0114167	-0.15919	0.944024	0.0266173	1	22.5218	19.9839	23.1515	18.3615	39.5049	34.9163	27.6417	12.3369	12.0318	1.01109	19.9315	22.1908	23.8348	30.1743	23.0529	9.92727	34.2903	31.5018	18.6431	10.0278	11.3213	10.204	15.2122	15.711
Zm00001eb009620	5.90938	0.112257	0.249019	0.956146	4.30385	1	0.629315	0.89163	0.516409	0.843097	-0.217703	0.984578	0	1	0	1	0.854264	1	-1.23488	0.734789	-0.851748	0.9587	2.3679	1	0	0.496475	0.633057	0.767368	0	0.171055	0.463922	0.712668	0.916594	1.27545	0.510678	0.445434	0	0	0	0	0	0.017055	1.78109	0.774236	3.26913	1.82163	0.222601	1.16383
Zm00001eb009630	0.829891	0.839794	-0.328601	0.901853	-0.0530188	1	0.424768	0.672672	-2.61159	8.49484e-05	-0.3278	0.846952	0.967198	0.301541	-0.789173	0.267592	-0.0463234	1	0.0478061	0.995147	0.162491	0.985081	4.04206	0.340419	0.0611226	0.107612	0.0532155	0.0392177	0.0168622	0.0163335	0.49319	0.656106	0.903358	0.144177	1.12083	0.909442	0.28297	0.562247	0.417708	0.252274	0.640731	0.640847	0.170701	0.179377	0.174266	0.19197	0.0201489	0.364722
Zm00001eb009640	0.0182288	1	0.591506	0.161285	-0.745489	0.0639183	0.104996	0.861811	-1.95888	1.33675e-09	0.562144	0.248019	0.170807	0.766841	-0.497067	0.113839	0.762383	0.0530414	0.412773	0.419234	-0.552983	0.671525	0.178096	1	2.95574	2.97114	1.55923	2.40862	11.7975	6.92915	6.51757	6.98941	3.95668	0.993182	9.28346	13.9364	10.4006	11.8508	4.83491	3.56396	13.4144	23.2275	1.3886	1.90348	1.39324	0.952056	3.75649	4.31587
Zm00001eb009680	0.0190003	1	0.202868	0.446854	0.523972	0.0485287	-0.134547	0.690268	0.211889	0.285051	-0.0143457	0.991755	0.247684	0.410653	0.180375	0.391901	0.0747141	0.882658	-0.0836118	0.812418	0.0684029	0.97016	0.0906549	1	49.4947	49.7383	37.2777	43.4959	43.2345	61.318	190.917	173.193	138.812	157.385	133.281	134.02	130.179	156.545	107.411	126.843	131.245	141.197	26.4127	25.5548	28.9633	30.6139	33.4624	36.1108
Zm00001eb009730	0.0968513	0.950611	0.860113	0.00521162	0.0832325	0.945521	1.03248	0.000551281	1.38483	1.27446e-07	0.567738	0.222631	0.671073	0.0525326	1.04867	7.27613e-05	0.554969	0.188642	-0.799167	0.0373991	1.34778	0.00633199	0.506586	0.899689	25.2257	26.6759	10.2911	18.9847	28.2115	29.4744	16.1486	32.8637	7.09253	18.0994	13.3152	20.098	20.9199	33.6981	12.1124	26.0766	24.1613	36.2324	3.30151	1.95094	1.7489	4.4619	10.3741	14.9329
Zm00001eb009780	-0.166552	0.822333	-0.589463	0.0130092	-0.434504	0.194758	0.0181212	0.98372	-1.67677	2.04671e-16	-0.136157	0.842661	0.351085	0.263943	0.0117654	0.981032	-0.212879	0.620737	-0.278504	0.337314	0.126093	0.924162	0.0089211	1	59.4703	52.5477	96.2702	64.8399	48.1409	35.1153	22.5579	22.723	26.336	8.05274	41.2933	38.2868	29.717	38.3486	24.5932	25.8142	53.6726	47.2977	48.9913	41.4253	37.8985	41.6497	72.2782	73.7114
Zm00001eb009810	-0.139878	0.596792	-0.0491287	0.791141	0.316002	0.0365969	0.145647	0.361767	0.332813	0.00155426	0.147671	0.531745	-0.16489	0.315039	0.458878	1.00901e-05	-0.170581	0.351134	0.0631989	0.755405	0.22562	0.461446	-0.283028	0.653066	57.9609	52.107	54.997	53.9936	55.9853	68.7343	75.3756	83.0411	61.6091	75.9836	67.7019	76.2838	87.2	78.7196	64.4769	92.385	99.2584	90.1317	36.3398	39.0125	40.3808	47.5648	31.7244	26.4205
Zm00001eb009890	0.117809	0.894788	-0.471644	0.0416989	0.00405322	1	-0.312241	0.252668	-1.62152	4.67883e-19	0.141452	0.809207	-0.127481	0.750158	-0.980833	1.20496e-07	-0.093605	0.851051	0.0425053	0.919003	-0.00586599	1	0.131767	1	135.031	145.214	54.8665	40.1456	120.841	119.527	108.415	87.0271	81.8654	26.0964	153.1	171.751	121.806	112.801	109.407	57.7424	219.551	210.253	85.2888	90.0687	80.221	80.45	121.143	134.53
Zm00001eb009950	-2.16855	0.11552	0.446165	0.774009	-0.830487	0.744072	1.93942	0.110683	1.85673	0.045386	0.626529	0.85549	-1.36496	0.351701	3.06575	0.00201384	0.0152934	1	-2.72234	0.0210158	-0.118522	1	0.970979	1	8.4695	1.86289	1.10958	1.53476	1.1762	0.651123	0.890708	3.41002	1.17752	4.18573	0.257014	0.402402	1.90427	0.747501	0.236161	2.05064	0.292295	0.30664	1.39644	0.219486	0.779269	0.722744	0.0407475	0.0806074
Zm00001eb009980	-0.144935	0.85948	0.407804	0.0999957	-0.0101614	1	0.0999097	0.820487	0.412579	0.0601864	-0.0230028	0.984267	0.318094	0.332653	0.305391	0.183906	0.102725	0.857999	0.452142	0.0819381	0.0868176	0.957777	-0.00370923	1	28.4681	25.4953	26.3125	35.3925	16.5219	16.1778	9.78985	10.4368	8.32303	10.8381	9.93768	9.96846	10.5129	13.2652	9.43336	12.1635	9.99926	10.9805	10.3619	14.5649	14.3944	15.3899	9.62473	9.73779
Zm00001eb009990	0.173415	0.942135	0.272193	0.689133	0.172587	0.924708	0.328683	0.73152	-0.071274	0.920062	-1.20877	0.0837977	-0.950683	0.132119	-0.513352	0.303052	-0.782046	0.294805	0.339951	0.625402	-0.173862	0.96093	-0.111784	1	12.749	14.2521	12.1439	14.865	6.68955	7.44349	0.991711	1.23803	0.974917	0.911529	4.18712	1.85024	3.68361	1.93104	4.46909	3.26249	6.1829	3.68007	12.4865	16.2059	14.3699	12.8299	24.5712	23.0529
Zm00001eb010030	-0.198056	0.483521	0.0973146	0.63039	0.23308	0.313285	0.255411	0.149724	0.898276	2.87371e-13	0.0771726	0.862576	-0.0514968	0.870807	0.836663	2.35493e-11	0.323779	0.108975	0.12517	0.544179	0.24517	0.532406	-0.0813353	1	69.8127	60.2599	74.8814	81.2836	61.8149	71.6332	67.2121	79.894	60.9869	111.24	46.3621	49.7722	89.9645	87.8551	54.3624	101.103	53.4618	68.3734	46.2797	51.8677	56.1381	67.0373	47.3633	45.3601
Zm00001eb010040	-0.179392	0.735543	0.0660247	0.837017	-0.321045	0.302793	0.13642	0.674174	0.390821	0.0292997	0.313678	0.350261	0.203441	0.511654	0.533417	0.00276522	0.485423	0.0634398	-0.319707	0.168629	0.124313	0.901805	0.155777	1	112.967	98.7545	95.0724	100.985	106.388	83.9871	101.238	110.758	131.156	168.374	111.163	140.601	98.213	114.396	114.33	172.283	113.907	162.793	74.0096	60.8742	83.9956	92.2552	82.3314	92.9728
Zm00001eb010070	-0.210452	0.854679	0.750502	0.0216356	0.0417384	0.984742	0.13931	0.832859	-0.384516	0.219847	-0.502845	0.410837	1.51716	0.000165349	0.254094	0.490646	0.0457419	0.978175	-0.111105	0.860744	0.924224	0.216124	-0.291934	1	2.46444	2.10861	2.10589	3.59846	2.41611	2.46256	1.43556	1.57015	2.41562	1.81811	2.37713	1.70171	0.630124	1.83209	1.43635	1.7783	0.891849	0.939045	1.54988	1.47649	0.878376	1.67697	1.47338	1.2116
Zm00001eb010130	0.67548	0.780821	1.42834	0.139234	0.717865	0.758858	-1.00912	0.372091	-0.053354	0.962616	0.519905	0.827694	2.31245	0.0113739	2.11267	0.0054955	0.529906	0.771328	-0.969804	0.368749	1.10074	0.681399	0.705235	1	9.4553	14.9411	1.8124	4.9484	0.424421	0.6902	22.8828	11.3313	38.0719	35.9748	8.72678	12.7328	5.35128	26.8756	3.68539	16.6288	2.59408	3.82139	5.34286	2.80373	7.08544	15.3439	1.5764	2.60359
Zm00001eb010140	0.237602	0.806268	1.33397	3.90736e-06	0.375292	0.53256	-0.458284	0.23105	-0.898205	0.000696217	0.330416	0.6006	2.55376	5.14286e-15	2.1107	1.9398e-14	0.226532	0.750014	-0.611791	0.117472	0.638829	0.397701	0.434342	0.970723	8.29343	9.67441	12.7222	32.5342	7.1505	9.11863	29.8195	21.6014	36.9627	19.3752	28.5576	36.5604	1.22776	7.28186	3.64038	16.3681	3.8863	4.64106	4.22339	2.83617	4.61603	7.23124	3.49642	4.78528
Zm00001eb010150	0.636272	0.115476	-0.536191	0.09992	0.268094	0.68738	0.0925352	0.871143	0.457355	0.0914295	0.011393	1	-0.0253667	0.982237	0.247009	0.41285	0.873407	0.0195649	-0.87614	0.0026289	0.292204	0.785581	-0.0513786	1	28.8771	44.4376	61.8562	43.3329	33.1778	39.3927	37.405	39.7036	61.8032	83.0701	28.4539	29.1324	47.0659	46.8035	81.7847	101.179	19.5891	36.6768	72.3286	40.4237	50.4955	62.2814	23.1388	22.6316
Zm00001eb010190	-0.0613771	0.930649	0.134264	0.495843	0.156853	0.616212	0.0584595	0.834794	-0.113542	0.465754	-0.0334217	0.956412	0.106159	0.694167	-0.160955	0.289189	-0.0615379	0.867148	0.219042	0.241395	0.0107776	1	-0.0123807	1	26.8832	25.5096	22.3481	24.9768	21.9994	24.1962	24.3967	25.2903	20.2334	18.2976	23.7282	23.6349	21.0977	22.9863	23.2353	21.6738	27.8513	27.2573	18.188	21.7021	22.4577	22.7806	22.7014	22.8102
Zm00001eb010200	0.123334	0.845871	0.371851	0.0601995	-0.208236	0.539682	0.222572	0.351379	0.0619423	0.766436	0.126779	0.809438	0.583891	0.00191437	-0.0987497	0.63226	0.234606	0.460233	-0.495623	0.00948387	0.153668	0.834999	0.610109	0.0802487	21.6957	23.3989	19.8673	26.0997	38.2393	32.6392	30.3706	35.2532	12.8468	13.1515	15.0091	16.6924	19.9864	30.2957	15.6618	15.2111	13.7001	16.4743	20.8892	15.2131	20.0641	22.4785	14.4362	22.3211
Zm00001eb010280	0.055945	0.92843	0.0235158	0.922791	0.0184897	0.984333	-0.145136	0.467553	-0.0727003	0.615491	-0.118829	0.722002	-0.123482	0.582495	0.0698029	0.645187	-0.0433947	0.903143	0.0792633	0.711161	0.0715448	0.929057	0.0241632	1	31.2961	32.2417	33.8742	35.0013	23.2046	23.1741	21.2041	19.0786	22.8577	21.2747	27.0504	25.3622	23.1062	21.4648	22.8552	24.9686	29.8654	29.6619	24.4763	26.521	27.7944	29.4144	30.1183	31.0531
Zm00001eb010300	0.122136	0.859645	0.189755	0.432256	-0.0901524	0.885915	0.295965	0.206674	0.1354	0.4776	0.0313237	0.97141	0.164121	0.593027	-0.352792	0.0452463	-0.0502253	0.92513	-0.0844053	0.785252	-0.177657	0.801658	0.0661905	1	34.1983	36.8506	27.1182	31.3596	51.084	47.3403	40.8188	49.8516	35.7173	38.4322	37.6456	39.1755	53.5663	60.7044	38.538	31.3939	29.8648	29.4625	44.3121	42.8475	37.3434	33.2375	42.0373	44.6145
Zm00001eb010310	0.315776	0.170228	-0.183315	0.361425	-0.169624	0.625293	-0.161867	0.488411	-0.223742	0.134025	-0.133748	0.723347	-0.166265	0.493292	-0.538678	9.55314e-05	-0.216428	0.386236	0.285991	0.100218	-0.152143	0.792125	-0.221543	0.948318	23.1459	28.5537	21.3592	19.1037	17.2027	15.0857	22.9389	20.4103	28.8727	24.2094	42.5542	39.4644	31.1103	28.0649	39.8984	28.5952	39.0203	34.3244	36.1323	45.1197	35.7972	32.4435	45.3158	39.3996
Zm00001eb010320	-0.276936	0.381823	-0.263605	0.219469	-0.23636	0.526162	-0.0826121	0.809091	0.578657	0.000169516	-0.202793	0.572385	-0.040079	0.930566	-0.793165	2.38497e-07	-0.174289	0.586384	0.158709	0.511536	-0.173481	0.790256	-0.225401	0.967275	32.973	26.9722	25.4531	21.5203	11.8195	9.89171	19.5797	18.403	52.5837	76.8091	77.2109	68.3046	31.2185	30.7318	72.7533	43.6918	78.7134	71.2876	53.4685	61.1892	52.8161	47.167	71.3522	61.8705
Zm00001eb010330	-0.140345	0.92715	-0.189878	0.664728	-0.0787697	0.951724	-0.480627	0.159602	0.0479358	0.894797	-0.113062	0.917191	0.0787345	0.901601	0.48954	0.125344	0.391748	0.497661	0.0261904	0.980923	0.338612	0.784351	-0.273696	1	2.14519	1.92818	2.87554	2.56419	3.48248	3.23977	6.34486	4.52724	3.24304	3.28157	2.88482	2.71283	5.10524	5.45511	1.63477	2.41822	1.88682	2.52973	2.46937	2.5997	1.60262	2.04533	3.37487	2.84066
Zm00001eb010360	0.190165	0.827388	0.351502	0.260145	-0.0333289	0.985876	-0.224095	0.60087	-2.35574	7.24418e-25	-0.0725363	0.938625	0.0976254	0.863921	-0.964697	3.52374e-05	0.348102	0.401171	-0.0794539	0.862637	0.394908	0.611843	0.19685	1	18.9361	21.3917	24.4298	31.6244	13.7517	13.2314	8.86948	7.56341	31.8379	6.07787	31.3664	30.3686	23.8372	25.7954	28.389	15.1539	52.4689	68.211	28.5812	27.7714	15.731	20.831	34.7044	40.3321
Zm00001eb010370	-0.0940768	0.947008	-0.0248881	0.964768	-0.613043	0.0971077	-0.251503	0.560857	-0.745336	0.00216958	-0.373171	0.45463	0.0761617	0.904852	-0.840411	0.000647922	-0.0275247	0.978796	0.098958	0.829495	-0.117299	0.947345	0.0873084	1	102.976	95.5032	133.776	133.501	67.5612	43.5367	12.212	10.2153	66.6226	38.8555	149.969	118.065	32.082	34.1971	49.2425	28.5808	201.463	201.705	94.0767	103.4	86.0596	79.9377	189.462	204.033
Zm00001eb010410	-0.0569637	0.944522	-0.576171	0.000255877	-0.21666	0.460837	-0.0257972	0.947599	-0.974233	3.00294e-12	-0.194254	0.555596	0.131192	0.643914	-0.823258	4.85471e-09	-0.483362	0.0166566	0.438591	0.00782688	-0.35901	0.308879	-0.130608	1	89.3573	85.142	109.634	74.6206	42.8034	36.3529	31.2933	30.6258	59.8271	29.8162	54.7158	48.6734	33.9771	37.6681	69.8531	41.1305	93.212	68.1581	60.0869	83.512	76.9494	60.3952	66.636	61.7096
Zm00001eb010420	1.22638	0.00456196	-0.424083	0.384488	0.512799	0.672101	0.103818	0.941901	0.531757	0.121569	0.294362	0.752744	-0.105066	0.956711	-0.0418257	0.934256	-0.396273	0.52863	-0.968194	0.0208907	-0.0879222	0.981473	-0.407798	1	1.80282	4.19116	2.44489	1.8447	0.447277	0.619409	0.337019	0.352313	3.13109	4.42899	3.49903	4.36602	0.272663	0.254866	3.6496	3.69707	5.88668	4.56175	3.04413	1.58947	2.95375	2.80414	3.53977	2.70167
Zm00001eb010480	-0.492562	0.520144	0.0466625	0.948611	0.320738	0.732213	-0.14242	0.846119	-0.989141	0.00971136	-0.249026	0.850873	-0.656167	0.181027	-0.230126	0.575844	-0.27849	0.725056	0.311926	0.562321	0.884513	0.268995	-0.422954	1	12.6305	8.89655	12.7725	13.3897	6.05699	7.45987	6.80645	6.14272	3.21252	1.58628	1.9704	1.7058	15.0067	9.64136	17.6973	15.7073	8.84984	7.46687	9.20723	11.7562	9.01898	16.7739	5.94236	4.4928
Zm00001eb010500	0.648582	0.514677	-0.983857	0.0730858	0.413764	0.727036	0.881543	0.1421	0.0889792	0.878158	-1.20682	0.0801453	-0.88001	0.168529	-1.09874	0.0155368	0.165596	0.899672	-2.2538	7.743e-07	0.142777	0.974943	-0.186857	1	12.9693	20.1558	18.9446	9.72631	19.5539	25.7262	25.8026	47.5124	84.5216	88.2411	10.7699	4.72987	16.9976	9.34994	64.1482	31.2285	10.2382	11.7732	111.295	23.9358	64.1561	71.2422	3.22944	2.87801
Zm00001eb010530	-0.0319656	1	1.60353	0.201954	1.40196	0.467881	0.523417	0.787102	3.46649	0.000246523	0.273317	0.947136	1.16101	0.484649	1.69294	0.101595	-0.0194068	1	0.329159	0.860921	-0.20544	0.985435	-0.366576	1	25.6584	24.7201	157.872	489.503	70.4552	183.995	22.6392	32.4051	11.0593	119.119	37.7694	46.4631	62.3404	141.545	7.52693	25.366	2.38316	2.40401	52.989	68.3974	14.9568	13.054	11.127	8.75442
Zm00001eb010620	0.0927478	0.858411	0.197923	0.233078	0.105292	0.779077	-0.0867674	0.723689	0.0777105	0.598953	-0.0971986	0.805992	-0.168429	0.430132	-0.00778033	0.977486	-0.0751756	0.815818	0.125414	0.525907	0.00191262	1	-0.0564026	1	40.2807	42.5387	47.4436	55.2001	34.3178	36.4059	39.2898	36.8339	48.2294	49.7985	44.1185	41.9579	37.3691	33.6493	47.2938	49.0356	49.3112	47.8129	38.9427	43.5698	41.9091	42.2674	41.8815	40.8151
Zm00001eb010650	-0.209527	0.870227	0.0963168	0.853098	-0.0522636	0.97619	0.063519	0.92482	0.265296	0.451659	0.219487	0.868629	0.268902	0.612003	1.16306	0.000826074	0.65496	0.343961	-0.189982	0.774239	0.393387	0.774841	-0.00345536	1	4.0278	3.44646	6.6821	7.25981	8.73586	8.30404	10.98	11.4151	2.65031	3.1229	1.06616	1.26931	7.39308	9.00723	1.13275	2.64369	0.861617	1.39382	1.526	1.39418	1.49254	1.96665	1.31392	1.33128
Zm00001eb010660	-0.290543	0.777912	-0.346575	0.436534	-0.136282	0.915995	-0.320541	0.563685	-4.22462	6.26975e-18	0.249868	0.793257	0.00651015	1	-1.10688	0.00635876	-0.597139	0.260771	0.571319	0.215977	0.32155	0.835477	0.250348	1	11.1547	9.02605	16.0039	12.7777	8.6987	7.8128	5.42008	4.31904	4.16074	0.218805	10.3659	12.514	2.76128	2.80669	1.71603	0.832002	11.5876	7.83106	2.56314	3.87743	2.78286	3.50387	9.37879	11.3074
Zm00001eb010690	-0.019908	1	0.748897	7.92552e-05	-0.136972	0.767507	-0.0262411	0.951701	-0.19017	0.28735	0.443165	0.0861583	0.119811	0.713547	0.366984	0.0379679	0.232989	0.543498	-0.0241961	0.9584	-0.0774014	0.955229	0.387768	0.788358	12.127	11.8474	7.49117	12.7797	18.6576	16.7236	23.0781	22.5498	17.4372	14.9801	12.4489	17.2145	19.0143	20.9009	10.3168	13.844	5.66659	6.79277	10.9383	11.0452	8.42484	8.04444	8.1671	10.8314
Zm00001eb010700	-0.160589	0.906849	0.54379	0.122978	0.0955029	0.934784	0.535638	0.131666	0.806595	0.00312896	-0.0737035	0.956412	0.320208	0.473939	0.304458	0.346194	0.367715	0.57443	-0.265025	0.540949	0.098846	0.970732	0.0420561	1	6.19048	5.48839	4.00322	5.93563	7.99892	8.43111	8.79907	12.6924	4.6609	7.98447	3.29053	3.17022	10.6407	13.4356	3.73913	4.80017	1.96319	2.59948	5.95326	5.07918	4.65919	5.02313	3.76132	3.91119
Zm00001eb010710	-0.122146	0.966962	0.382683	0.507185	-0.0272884	0.999041	0.526886	0.338469	-0.0515159	0.926948	0.160723	0.923924	0.325607	0.647162	-0.247045	0.616224	0.252133	0.799408	-0.374103	0.531901	0.652893	0.61598	-0.224269	1	1.20804	1.1034	1.59262	2.11864	2.44146	2.35944	2.64822	3.7912	1.74083	1.64726	1.08249	1.24005	2.60018	3.29516	1.64563	1.44605	1.78528	2.19488	2.58559	2.04025	1.32588	2.09173	1.73908	1.50998
Zm00001eb010730	0.370494	0.619349	0.186571	0.690098	0.481747	0.377425	0.374683	0.429882	-0.0441564	0.915164	-0.252042	0.766031	0.732073	0.0586332	0.2652	0.437596	0.28592	0.642738	-0.520107	0.172088	0.434948	0.676606	0.231228	1	50.7413	64.8865	90.4848	104.816	44.6753	61.5719	10.8492	13.9967	16.6596	15.8095	33.4077	28.6342	50.8802	85.5323	86.0147	107.623	79.978	99.6213	135.484	96.9712	92.9349	126.637	86.6661	103.129
Zm00001eb010740	0.248843	0.779187	-0.0180625	0.981611	-0.0586724	0.969215	-0.640563	0.0961877	-1.9369	4.24595e-13	-0.283969	0.670374	0.231364	0.663529	-0.609099	0.0367737	0.00764047	0.999657	-0.271219	0.511536	-0.252171	0.837841	-0.665547	0.614428	5.22462	6.15764	5.01614	5.05292	7.07156	6.69604	3.89395	2.4843	9.74427	2.49507	11.4461	9.55805	4.84416	5.75434	5.28818	3.60763	8.0186	8.25216	7.62142	6.47592	6.86408	5.80406	11.5911	7.41299
Zm00001eb010770	-0.0994647	0.966152	-0.177798	0.753201	-0.674372	0.228323	-1.55242	2.33261e-05	-3.37762	7.00681e-25	-0.752627	0.178516	-2.20584	2.44529e-10	-5.0384	6.6591e-40	-1.18236	0.0117668	1.13714	0.00253377	-0.262573	0.886211	-0.679608	0.860996	70.348	65.0907	45.0422	40.3704	120.248	74.3197	80.2948	27.3131	43.8497	4.13694	94.228	56.8424	70.2923	15.4028	21.9856	0.702751	52.8868	23.8719	27.9358	63.0069	47.0734	39.4668	41.5494	26.2951
Zm00001eb010780	0.159868	0.972077	-0.916865	0.187357	-0.468098	0.868158	0.132633	0.88901	0.276078	0.563875	-0.174318	0.915937	-0.378782	0.829646	1.52614	0.0127113	-0.519215	0.669383	0.108781	0.900315	0.625171	0.663757	-0.099328	1	0.306095	0.33907	0.736526	0.382295	0.194516	0.139249	1.90735	2.08626	2.80914	3.3298	2.16462	1.96329	0.186058	0.146731	0.254018	0.760833	0.657037	0.479728	2.78662	3.09028	2.45593	3.81566	2.83212	2.68058
Zm00001eb010790	0.00207929	1	0.00624426	0.979398	-0.00444845	1	0.212405	0.0627622	0.839541	3.62882e-24	-0.146502	0.403746	0.19052	0.121653	0.613361	3.84426e-13	-0.215645	0.112553	0.0183283	0.926269	-0.0556773	0.921146	-0.105201	1	173.374	171.998	303.599	309.37	198.384	195.016	193.638	223.26	226.482	396.601	226.107	207.917	185.185	213.862	231.132	368.426	292.451	257.37	242.237	251.714	230.97	223.834	247.44	233.186
Zm00001eb010800	-0.00203101	1	0.114817	0.6722	0.129418	0.80645	0.196019	0.476824	0.856005	1.30244e-07	-0.177751	0.688327	0.187221	0.538327	0.535862	0.00161729	-0.1048	0.80548	0.0811122	0.795437	-0.0841896	0.944386	0.0170219	1	31.6721	31.3292	33.6112	36.8984	33.3236	35.9739	36.46	41.5573	44.3359	78.5191	43.86	39.4691	35.4041	40.7959	45.7323	69.0982	50.189	47.7014	44.4306	48.2031	44.0964	41.9023	47.0694	48.2833
Zm00001eb010810	-0.0835386	0.905632	-0.0916931	0.68181	0.00283043	1	-0.106472	0.678336	0.089292	0.589747	0.077985	0.872226	-0.262309	0.197458	-0.149947	0.355354	0.226609	0.362825	0.129717	0.571701	0.247938	0.586001	-0.109284	1	37.4115	34.985	42.2194	40.1815	48.1004	47.5172	51.2262	47.3932	37.8057	39.3338	39.5172	42.4286	54.1821	45.7248	36.2687	34.059	36.7056	43.9356	26.8844	30.213	27.5865	33.0096	34.6813	32.595
Zm00001eb010900	-0.069186	0.91869	0.336192	0.0265879	0.116276	0.733405	0.21852	0.230685	1.02205	4.3291e-17	0.269501	0.311193	0.265438	0.148449	1.41703	8.42737e-31	0.152584	0.593567	0.0927666	0.680786	0.221563	0.602383	-0.132222	1	46.8462	44.242	34.6355	44.3584	46.8049	50.0227	33.9011	39.2597	26.7648	53.2306	13.9393	17.0763	26.6522	32.4127	20.872	58.0622	17.2375	19.5025	26.2188	28.7016	24.8065	29.1418	22.6461	20.9326
Zm00001eb010910	-0.475138	0.830836	-0.189463	0.857005	0.407291	0.888158	1.85639	0.020893	4.15135	5.39819e-14	-0.346011	0.896347	4.59992	0.00182863	1.83697	0.00641163	-2.02307	0.187224	-2.97576	0.00419837	1.7837	0.226165	-0.773755	1	1.55746	1.10441	2.28263	2.03393	0.239341	0.307907	0.376798	1.36542	1.03331	17.9687	0.462412	0.368758	0.031546	0.776797	0.360792	1.34858	0.375895	0.0980691	0.691363	0.0934755	0.36145	1.25352	0.100916	0.0576894
Zm00001eb010950	0.206522	0.603266	0.18703	0.412598	0.0054139	1	-0.0337615	0.931484	0.135328	0.444936	0.269169	0.394351	-0.161321	0.579729	0.0983396	0.60988	0.256446	0.366598	-0.783439	2.84839e-06	0.158744	0.818847	0.226719	0.984698	24.216	27.6741	21.1792	24.4245	27.1185	26.8439	28.4663	27.6767	35.3776	38.051	25.2108	30.9048	29.7493	26.908	35.9368	40.0959	23.928	29.1908	35.3582	21.1005	26.6517	29.9597	20.4786	24.2882
Zm00001eb010980	0.096646	0.934457	0.73448	0.00323715	-0.076124	0.932807	0.199718	0.560518	0.511613	0.0236159	0.00703349	1	0.256497	0.469954	0.848682	0.00025231	0.196874	0.73564	-0.237018	0.504964	-0.00933972	1	0.161402	1	5.6846	6.01774	4.56838	7.74528	10.2716	9.61041	11.2113	12.8167	4.611	6.42499	4.88825	5.00822	8.15005	9.84838	3.11731	5.85655	3.0201	3.51794	4.86222	4.23794	4.98101	4.97926	4.14079	4.67938
Zm00001eb010990	-0.210438	0.884743	-0.427766	0.376818	0.261226	0.78638	-0.258125	0.64465	-0.662283	0.0331628	-0.343398	0.613847	0.058735	0.945007	-0.840741	0.00439723	-0.28909	0.626534	0.356995	0.394405	0.00387249	1	0.243368	1	2.2067	1.88139	1.6252	1.20262	1.76987	2.08026	2.57775	2.1392	3.6734	2.28216	6.54308	5.2589	4.52073	4.76324	5.34796	3.11076	7.31117	6.11381	4.20367	5.51183	3.43141	3.4551	4.61197	5.53481
Zm00001eb011010	-0.080133	0.917482	-0.0647419	0.797798	0.105525	0.819565	-0.528842	0.00165753	-0.404518	0.00555542	-0.00619036	1	-0.442162	0.0141014	-0.192147	0.234145	0.0261749	0.960337	0.237143	0.22728	0.106463	0.897497	-0.204293	0.98089	107.336	100.592	116.922	113.377	87.1644	92.48	103.029	71.1323	105.01	77.6766	117.236	118.768	106.249	79.1638	101.855	92.921	115.679	120.396	74.5408	90.1946	81.9302	88.8552	98.8336	86.967
Zm00001eb011020	0.0394508	0.960325	0.143053	0.407602	-0.0905511	0.811385	0.294953	0.0598405	1.94948	4.66486e-66	-0.00416384	1	-0.139485	0.515779	0.791349	1.32403e-11	-0.0388206	0.917793	-0.238536	0.124302	0.0723789	0.930542	0.0813046	1	78.6057	80.0184	75.2275	84.2919	81.9531	75.8699	76.5414	93.4295	56.4306	213.21	64.3066	65.3098	82.5645	75.8165	75.1452	135.52	80.7351	80.3003	100.935	87.8514	98.9869	104.823	101.48	108.831
Zm00001eb011050	-0.00948013	1	0.559186	0.0491282	-0.00471621	1	0.834035	0.00514919	1.84043	1.3143e-14	-0.615091	0.121322	0.132455	0.80473	-0.857628	0.00029207	-0.111537	0.858688	0.262219	0.462145	-0.131823	0.933892	-0.0427704	1	34.6723	34.0885	74.1012	110.758	19.9658	19.6094	6.20521	11.0119	5.50843	19.2886	12.6391	8.40527	21.3982	23.7397	43.9055	25.2494	230.371	217.659	32.7548	40.3475	38.5404	35.4153	77.8091	76.5881
Zm00001eb011070	-0.067606	0.965608	-1.06675	1.07996e-05	-0.295204	0.551341	-0.234972	0.539428	-2.02085	2.56744e-20	-0.721114	0.0187678	-0.476883	0.137813	-2.02269	1.80397e-20	-0.867993	0.00396136	0.803857	0.00125922	-0.467681	0.461446	-0.562717	0.622027	50.5886	47.8682	69.5127	33.6649	30.2476	24.3316	28.4103	24.0398	42.0669	10.1555	69.5423	42.9421	29.4404	21.41	53.9174	13.8263	103.837	58.208	37.7669	67.5995	61.3741	44.6498	54.1238	37.148
Zm00001eb011080	0.248698	0.777078	0.11389	0.809877	-0.371702	0.510596	-1.37807	1.63238e-06	-4.78684	8.07756e-81	-0.494137	0.326602	-0.742596	0.0309458	-2.84801	4.62633e-29	0.00156809	1	-0.00846838	1	-0.117974	0.955229	-0.354759	1	1963.64	2312.34	3026.24	3320.59	1471.26	1120.87	806.329	309.074	2075.44	73.8579	3261.16	2361.17	1552.78	939.854	4063.54	587.389	3563.7	3647.59	2247.8	2292.14	2028.77	1883.24	5049.48	4002.49
Zm00001eb011110	-0.239402	0.923916	-0.661579	0.344207	-0.0117937	1	-0.400433	0.565236	-0.41472	0.380709	0.232812	0.889355	-0.125526	0.902636	-1.5763	0.000182592	0.77011	0.27371	1.29923	0.00539419	-0.457546	0.803024	-0.771765	0.934217	1.0887	0.914566	0.853959	0.546009	3.25843	3.19922	3.74264	2.82102	2.57216	1.88775	1.32341	1.58594	5.66378	5.25888	4.20214	1.46487	2.43753	4.23565	2.39338	6.06879	2.13059	1.55969	2.03863	1.2127
Zm00001eb011150	-0.0407041	0.961683	0.0914731	0.654979	-0.148481	0.616798	0.12128	0.57485	0.268329	0.0431544	0.0424084	0.936891	-0.00631961	0.998149	0.1524	0.296243	0.071986	0.832665	0.0165508	0.962984	0.0283344	0.984413	-0.0905431	1	41.5751	40.0655	32.4785	35.0742	42.6318	37.9409	43.3918	46.9752	31.5166	37.1793	26.8747	28.1546	37.9914	38.2649	30.8898	35.7677	28.1839	30.2524	53.3678	55.3804	48.9393	50.2554	44.9307	42.7678
Zm00001eb011160	0.712365	0.562958	0.871004	0.208521	0.710827	1	-0.0498738	0.977056	-0.671622	0.18104	0.537926	0.747509	-0.567015	0.545142	0.16317	0.798065	-0.259103	1	0.608293	0.34955	-0.337342	0.92519	1.60663	0.695552	0.535016	0.871915	0.494036	0.904283	0.4387	0.694059	1.17273	1.12523	1.55065	0.949714	0.406726	0.594641	0.764259	0.521488	1.05818	1.24099	0.397488	0.339114	1.33541	2.08262	0.580657	0.466058	0.222151	0.688461
Zm00001eb011220	1.37762	0.004396	0.442296	0.374829	0.714638	0.267807	-0.562229	0.28997	0.593798	0.113475	0.172238	0.897606	0.646787	0.259667	2.07308	9.27733e-09	0.732184	0.302011	-0.490724	0.343173	0.00259349	1	-0.0162013	1	2.28862	5.88671	12.5977	17.353	3.1818	5.12873	9.14165	6.16769	10.5107	15.5255	7.77121	8.90577	2.83032	4.48552	2.92004	12.8283	1.40843	2.3971	8.2382	6.03638	10.2686	10.3738	4.49085	4.50694
Zm00001eb011230	-0.00170937	1	0.333355	0.244467	0.054359	0.959479	0.215182	0.551294	0.124107	0.637858	0.326432	0.520569	0.175943	0.678014	0.87483	9.15715e-05	0.115758	0.867959	1.02541	1.7672e-06	-0.123958	0.931448	-0.197337	1	13.2415	13.0939	10.2591	13.1281	16.8059	17.2205	11.873	13.7128	7.77023	8.30643	6.047	7.70804	10.8517	12.394	5.47156	10.4704	3.55965	3.93109	21.5252	44.8867	19.8251	18.3148	21.6737	19.1575
Zm00001eb011310	-0.150653	0.883541	-0.824926	0.000935761	-0.0786191	0.938876	-0.316209	0.387373	0.261437	0.340393	0.336333	0.548302	-0.270653	0.507857	-0.0654682	0.839626	-0.305593	0.498385	0.503086	0.0993559	0.278154	0.778081	-0.0137117	1	17.3316	15.4721	40.4522	23.1899	15.9016	14.8438	9.12912	7.30699	5.06446	5.93424	5.50688	7.06932	11.2186	9.41526	9.83152	9.78487	11.8847	9.84232	6.14345	8.93372	6.50229	7.94057	7.11758	7.14347
Zm00001eb011380	-0.0521923	0.969295	-0.201631	0.452816	-0.626948	0.00689251	-0.281427	0.278142	-1.47953	1.88847e-12	-0.552064	0.0254705	-0.4433	0.0722222	0.686048	0.000154479	-0.50732	0.0440941	-0.342437	0.15443	-0.492446	0.256977	-0.194655	1	9.54537	9.12246	11.3354	9.9704	35.8736	22.9402	20.5474	16.8282	6.89157	2.42443	28.4622	19.7686	13.4778	10.0285	11.2553	18.8419	49.2663	35.4521	14.1836	11.4718	13.5048	9.66141	26.4889	23.4603
Zm00001eb011420	-0.0175584	0.999029	-0.313901	0.0611619	-0.0326611	0.96555	0.0177781	0.968197	-0.0539477	0.752161	-0.0445099	0.93701	0.147888	0.55242	0.123289	0.445406	-0.27857	0.216715	-0.0588542	0.823437	-0.0595688	0.957777	0.0254643	1	54.5788	53.4269	108.621	88.6498	52.3164	50.4663	51.6787	52.0823	56.7706	53.5682	53.9531	53.2476	66.3551	74.3581	75.7511	85.9334	82.5102	69.529	49.1967	48.4611	51.999	50.2326	49.9248	51.513
Zm00001eb011430	0.708304	0.212834	0.202084	0.72778	0.713871	0.208602	0.324043	0.595994	-3.36637	3.04255e-15	0.904416	0.105464	1.432	0.000208395	-0.164972	0.707524	0.799607	0.133337	-0.835925	0.0654436	0.590732	0.609124	0.750162	0.846964	7.92485	12.8469	4.03413	4.70293	4.89345	7.89915	3.55942	4.44195	4.39222	0.412536	3.20925	6.10968	4.65253	12.7038	6.76268	6.28186	6.9709	12.3764	3.99424	2.29362	3.35874	5.0931	2.76883	4.7171
Zm00001eb011450	0.00967433	1	0.251936	0.0490935	0.0211218	0.97107	-0.0644184	0.745959	-0.12527	0.274249	-0.00554586	0.998791	-0.00578741	0.995624	0.152773	0.178875	0.278549	0.107879	-0.111607	0.498872	0.085934	0.878875	0.0137287	1	43.2228	43.0896	33.8261	40.8779	58.0503	58.0584	66.3859	63.2086	40.5901	36.4397	32.3086	32.7664	61.7182	62.2137	41.3536	47.9021	23.2675	28.8394	33.9733	32.2752	30.0808	32.1477	28.0492	28.6915
Zm00001eb011470	-0.0257249	0.996495	0.129668	0.621189	-0.072086	0.919999	0.0382857	0.927118	0.591895	0.000554972	0.119018	0.845812	0.267022	0.322146	0.883395	2.60493e-07	0.326776	0.305505	-0.0390147	0.921903	0.0389478	0.984675	0.267848	0.970639	10.302	10.0279	14.3082	15.9058	11.9791	11.2197	13.4381	13.7298	9.77956	14.4437	8.76895	9.6785	11.1862	13.621	8.0825	15.4696	7.21864	9.22507	10.007	10.0295	9.33687	9.67374	7.4614	9.09748
Zm00001eb011480	0.661408	0.0243754	0.209811	0.54133	0.168341	0.782112	0.0370683	0.943592	0.512885	0.00890132	0.0535244	0.955879	0.0484879	0.932044	-0.376966	0.0676064	-0.0658207	0.916705	-1.43036	5.25278e-10	0.312566	0.677748	0.489694	0.917703	5.06909	7.93665	3.82041	4.42393	8.21811	9.10428	11.0502	11.2931	15.7914	22.0523	7.31993	7.74275	13.6294	14.2601	20.6322	16.5643	10.7427	10.4772	8.66956	3.30505	6.48318	8.11442	1.89735	2.69191
Zm00001eb011490	0.0393649	0.960994	0.505731	0.000142132	0.0131504	0.99306	0.0675161	0.78322	0.391585	0.00108452	0.143368	0.630949	0.192552	0.309408	0.411107	0.00074163	0.0404916	0.915717	0.0508499	0.824387	-0.0913242	0.895211	0.141583	1	43.4249	44.1877	46.2954	66.6515	51.6411	51.4101	45.05	46.9882	50.2434	64.5733	48.9945	55.0725	47.2869	54.6556	45.5747	63.0539	38.1624	40.1101	52.8301	56.1898	41.0973	38.8342	36.9645	41.3312
Zm00001eb011580	-0.287093	0.428959	-0.386071	0.0782491	-0.0149715	0.997322	-0.165525	0.591089	1.04921	4.2946e-11	-0.204015	0.618717	0.0565451	0.904476	-0.261083	0.180938	-0.459528	0.0859612	-0.288183	0.20138	-0.463355	0.237998	-0.101855	1	11.2287	9.11169	11.1194	8.62659	8.04015	7.84276	9.66111	8.56203	14.3463	29.0747	17.697	15.6289	7.61003	8.00856	10.142	8.81059	14.2361	10.5923	17.9436	15.0431	16.8721	12.3292	17.6174	16.6475
Zm00001eb011620	-0.00129997	1	0.195691	0.221071	-0.0137174	0.991971	-0.0259858	0.929699	-0.213483	0.090693	0.141616	0.618964	0.139158	0.492889	0.127019	0.335039	-0.165354	0.445169	0.0252229	0.925568	-0.140541	0.774149	0.164712	0.994076	19.8642	19.6637	17.3357	20.0779	22.2598	21.7673	21.1303	20.6557	21.3255	18.027	25.6323	28.7786	23.1138	25.7495	26.4667	30.0862	31.6871	28.9159	21.7821	22.7653	21.3269	19.4824	21.9714	24.9803
Zm00001eb011630	-0.317023	0.270256	-0.546729	0.00208856	-0.0651825	0.921433	-0.029539	0.942743	-0.195348	0.258736	-0.0160369	0.987152	-0.12087	0.704068	-0.460293	0.00406169	-0.296788	0.251304	0.163311	0.520055	0.000349628	1	-0.152816	1	17.5926	14.0019	26.6733	18.5003	21.2384	19.9939	19.0892	18.6175	20.9499	17.8964	14.6379	14.7134	21.8416	20.3288	25.0579	18.9606	34.0328	28.3381	13.9929	16.0967	15.5937	15.7233	13.4831	12.2776
Zm00001eb011640	1.07617	0.00262471	-0.242663	0.600627	1.15863	0.00212501	0.212741	0.693704	-1.13883	4.03185e-05	0.22561	0.806116	0.0840829	0.915145	-0.550709	0.0692912	0.0062363	1	-2.13156	1.27487e-13	-0.221886	0.885878	0.111912	1	18.9912	39.6805	6.83768	5.85485	8.96541	19.7482	14.5912	16.8381	58.0027	25.8745	8.77779	10.4483	8.9765	9.62845	30.0194	21.3649	10.1455	10.429	44.733	10.4662	41.9486	36.1867	8.52569	9.33239
Zm00001eb011670	0.278575	0.143616	0.346433	0.0156143	0.2769	0.135422	0.338902	0.0208538	0.298817	0.0137939	-0.237832	0.277972	-0.483586	0.000348337	-0.0586936	0.698665	-0.160845	0.47058	-0.164945	0.327287	-0.14571	0.762345	-0.0974973	1	130.796	157.264	60.521	78.079	230.691	275.688	163.801	206.325	113.081	136.308	131.007	113.057	241.86	175.066	276.642	276.53	278.128	254.472	170.527	156.049	187.117	170.32	151.056	143.102
Zm00001eb011700	0.0769446	0.996822	0.52886	0.495449	0.789169	0.37734	1.11888	0.0917572	2.18236	0.00027035	0.102443	0.983226	-0.0871584	0.952956	2.34448	0.000174352	0.787212	0.484262	-1.83775	0.00282055	0.681289	0.706933	-0.156456	1	0.71906	0.749718	0.702151	1.03461	1.44372	2.46265	0.845373	1.82683	0.27562	1.20799	0.159101	0.170523	1.99492	1.89999	0.235119	1.2408	0.447564	0.791078	1.708	0.497193	1.29153	2.08702	0.485859	0.440429
Zm00001eb011720	-0.197061	0.514228	-0.677677	3.22269e-06	-0.160249	0.613016	-0.0823579	0.762328	-0.741159	7.85595e-09	-0.305273	0.158427	-0.131585	0.607924	-0.476052	0.000465422	-0.381342	0.0484402	0.178675	0.335987	-0.361139	0.2334	-0.16792	1	39.0696	33.7629	36.9308	23.4225	31.2618	27.5971	31.7394	29.8427	55.3029	32.4221	69.1863	57.0153	29.5424	27.288	36.6607	27.4483	72.2336	56.6748	63.0216	73.1098	64.9773	50.9365	88.7094	80.0546
Zm00001eb011730	-0.324767	0.344326	0.577031	0.00508169	0.136612	0.804611	-0.13666	0.640739	0.163589	0.36089	0.257266	0.478607	0.419623	0.0758329	0.889117	2.05318e-07	-0.0847277	0.875484	0.0857342	0.800878	0.0320197	0.991036	0.0119833	1	8.75967	6.93631	6.64643	10.1218	8.02037	8.69495	18.9572	17.1672	21.7826	23.8978	12.2019	14.8827	7.74165	10.4811	7.37937	14.2391	6.0377	5.81908	7.33536	7.99949	7.04528	7.23777	7.15837	7.31536
Zm00001eb011750	-0.212573	0.794397	0.366753	0.250579	0.331013	0.525506	0.69959	0.0177316	2.72488	2.57098e-34	0.319093	0.587995	0.319472	0.431053	1.78802	9.05435e-15	0.0642435	0.938164	-0.130238	0.773698	0.417742	0.594113	-0.284394	1	16.8096	14.3495	18.5084	24.2079	11.6236	14.4204	14.2628	23.069	17.0209	110.38	8.09761	10.2759	12.9498	16.3548	12.4083	44.6791	10.1442	10.8295	13.1928	12.3989	12.5007	16.8299	8.64727	7.2067
Zm00001eb011760	0.100709	0.918672	0.199999	0.448852	-0.616114	0.0130544	0.0131531	0.987355	-2.06114	2.55308e-32	-0.0156811	0.990744	0.0692671	0.879958	-1.74174	2.64071e-23	-0.358012	0.234122	0.0541522	0.884493	-0.155423	0.865707	0.0646939	1	113.054	120.01	130.282	152.061	211.58	136.094	192.271	193.017	148.644	34.9168	239.893	241.832	141.191	149.835	174.592	54.3151	255.404	203.711	217.772	232.054	209.497	189.386	344.786	365.524
Zm00001eb011780	-0.0445753	0.967477	-0.191601	0.384491	0.00107106	1	-0.154657	0.553152	-0.112244	0.531395	-0.250068	0.451561	-0.0648505	0.858557	0.339677	0.0361959	0.104451	0.789068	0.294529	0.159105	0.145232	0.844578	-0.145273	1	20.5437	19.7398	18.2108	16.1896	21.2322	20.9534	22.454	20.0646	20.7878	18.8176	16.7915	14.3988	27.1781	26.2909	17.7148	23.3358	17.936	19.7293	13.4032	16.8748	15.0043	16.7078	15.2935	14.0095
Zm00001eb011820	0.0658691	0.987883	0.611591	0.150837	0.146801	0.888358	0.823706	0.0136582	3.06828	2.34779e-26	0.268952	0.776039	-0.396363	0.375964	-0.463541	0.288919	-0.453613	0.43655	0.149847	0.814756	0.297963	0.844588	0.222874	1	2.05128	2.12498	1.79831	2.80743	60.4884	65.9964	92.243	162.493	2.42925	19.9699	2.89565	3.55419	91.2007	70.0719	1.16931	0.882488	4.30797	3.21085	1.92558	2.19881	2.25538	2.78801	2.85267	3.37226
Zm00001eb011840	-0.160294	0.71021	0.037312	0.902885	0.0843497	0.873484	0.153697	0.507263	-0.320047	0.0371881	0.0609095	0.917259	0.0399291	0.915145	0.828729	3.24821e-08	0.0690521	0.88547	-0.145432	0.582156	0.352563	0.392561	0.049283	1	11.4951	10.1953	8.06755	8.44025	11.6086	12.1596	14.1993	15.7196	11.4137	8.96861	10.2708	10.8844	15.0243	15.6309	6.73244	12.4922	6.2982	6.77616	7.16043	6.66226	6.63911	8.54657	9.09514	9.56126
Zm00001eb011850	-0.937693	0.923916	0	1	0	1	-1.09383	0.771368	1.6736	0.391882	-1.17279	0.850361	0.111082	0.931062	-2.00127	0.000146097	-0.34592	1	0	1	0	1	0	1	0.0154743	0	0	0	0	0	0.0165368	0	0	0.0302074	0.0218316	0	1.87359	2.04728	1.49245	0.382928	5.0326	4.05085	0	0	0	0	0	0
Zm00001eb011880	0.924398	0.345343	0.371572	0.646618	0.207166	0.924476	-0.98205	0.16671	0.573365	0.308145	-0.117333	0.960322	0.949217	0.211002	1.05906	0.0499095	-0.0123961	1	0.143425	0.891706	-0.163135	0.975498	0.00978607	1	61.9953	116.5	268.37	354.255	108.333	123.17	124.825	62.8839	496.158	721.759	314.671	294.87	104.931	205.353	273.657	593.735	90.0092	91.2184	268.335	304.101	73.6195	66.1984	135.759	138.557
Zm00001eb011900	0.929723	0.350055	0.513219	0.502077	0.112237	0.969615	-0.735311	0.3485	0.287124	0.640168	0.0310463	0.997065	0.973096	0.200886	1.26807	0.0178604	0.0223309	0.99554	0.0924331	0.941835	-0.483065	0.841199	0.0885856	1	23.8479	44.966	84.3668	123.156	42.0439	44.794	42.3001	25.2991	221.869	264.455	109.113	113.326	174.951	348.222	370.269	928.9	108.461	112.633	97.1814	106.348	35.7243	25.7133	42.1589	45.4416
Zm00001eb011920	0.218863	0.851049	0.228707	0.627832	-0.15972	0.883661	-0.0649582	0.934052	0.416646	0.237024	0.509704	0.452076	1.55275	1.33116e-07	0.906318	0.00126397	-0.275219	0.661691	-0.830031	0.0814779	-0.196944	0.935161	-0.422426	1	3.26629	3.75822	2.53841	3.0104	4.22476	3.71913	2.19318	2.09277	1.635	2.13596	1.7689	2.56703	3.68315	10.9325	4.16242	8.09176	4.56061	3.84809	1.43264	0.828126	1.26427	1.10233	1.3953	1.04102
Zm00001eb011930	2.55171	0.179104	-0.182596	0.940206	0.212482	0.97619	-2.44867	0.111349	1.99304	0.0959144	0.0957384	0.990881	0.640583	0.812803	0.672654	0.652855	-1.78116	0.442741	0.307977	0.897576	-0.383203	0.975291	-0.109679	1	1.36501	7.92578	90.7031	82.0933	21.1976	24.1475	26.5324	4.83225	78.4361	304.641	82.4852	89.1725	0.507679	0.801681	0.528196	0.873995	0.745012	0.221536	14.7727	18.7426	0.886496	0.686309	1.67703	1.57553
Zm00001eb011940	0.301112	0.485913	0.141644	0.652238	-0.569651	0.0472018	-0.630701	0.00887998	-3.38777	2.91909e-70	-0.316827	0.42263	-0.206734	0.570224	-2.19191	4.07697e-31	-0.319583	0.352193	0.0806478	0.829607	-0.170393	0.863588	-0.122721	1	149.221	182.06	155.729	174.442	109.624	72.7733	63.4205	40.8075	135.717	12.7052	452.331	370.249	86.6466	76.053	184.073	41.9414	484.166	396.584	154.183	167.263	156.042	139.64	425.258	395.898
Zm00001eb011950	-0.242689	0.955225	0.886633	0.330414	-0.764439	1	0.0732788	0.981389	2.0681	0.0021952	0.830648	0.672827	0.634601	0.621101	0.535807	0.542564	-0.0508195	1	-0.283605	0.834483	0.0714662	1	0.782129	1	0.567609	0.474288	0.577621	1.09293	0.670906	0.386297	0.25814	0.264643	0.405302	1.66788	0.281239	0.509683	0.511556	0.802602	0.336445	0.516077	1.7541	1.73258	0.545335	0.457024	0.377204	0.401343	1.41291	2.46728
Zm00001eb011970	0.0109502	1	0.685218	0.716671	0.328738	1	1.18698	0.249158	0.835369	0.465824	0.206477	0.952986	0.723632	0.566077	0.228341	0.854238	0.182692	1	0.634615	0.66373	-0.000527508	1	-0.326819	1	0.184625	0.183867	0.0695307	0.110518	0.26709	0.334	0.492344	1.11464	0.102079	0.180354	0.43687	0.509893	0.750499	1.25464	0.181548	0.221498	0.543745	0.613901	0.20084	0.320134	0.34872	0.350948	1.45407	1.17701
Zm00001eb011980	-0.0600503	0.92483	0.0004019	1	0.211544	0.34921	-0.402768	0.00622587	-0.700658	3.67184e-09	-0.0063462	0.998644	-0.276003	0.105549	-0.824089	5.13293e-12	-0.198727	0.362142	0.305007	0.0407569	-0.0101084	1	-0.109932	1	91.9898	87.3937	66.3906	67.3682	64.2656	73.4159	73.6788	55.5073	86.8174	52.327	79.2911	80.3157	66.098	55.237	85.2693	50.1588	74.6431	66.4504	70.7299	89.5747	68.64	68.6423	78.9092	74.1347
Zm00001eb011990	-0.0218874	0.996822	-0.165779	0.439482	0.250358	0.398602	-0.175904	0.487242	0.0237456	0.909469	-0.0166036	0.983989	0.00536748	1	0.278474	0.0838027	0.0244748	0.964145	-0.0103695	0.991066	-0.0089835	1	0.0354482	1	31.3643	30.6122	56.5627	51.1815	20.5298	24.0738	25.2302	22.2226	41.0247	40.8473	58.6314	58.968	27.8677	28.3054	37.5979	47.5183	40.3683	41.9734	42.6159	43.4229	35.4209	35.45	42.4856	44.1284
Zm00001eb012000	0.240329	0.5669	-0.209059	0.40544	0.12021	0.838593	-0.521558	0.0161899	-0.967688	1.05482e-08	-0.164138	0.735821	-0.320039	0.224117	-0.389333	0.0335699	-0.617734	0.0111087	0.22831	0.370484	-0.230121	0.739303	-0.0732076	1	56.5704	66.2472	51.6364	45.31	35.3603	37.912	57.4743	39.8723	106.812	53.526	98.4161	89.3494	63.6532	51.617	113.29	90.1299	137.498	91.6351	48.2242	57.9122	57.8534	49.6461	46.8695	45.1631
Zm00001eb012020	0.840705	0.285618	-0.379547	0.592477	1.01423	0.282975	0.517897	0.503192	2.39059	2.13808e-09	0.00959178	1	-0.213576	0.832614	-0.0735644	0.907313	-1.24862	0.172748	-1.79187	0.00020526	0.0885954	0.985251	-0.0277475	1	1.89615	3.35954	1.55598	1.21986	0.429951	0.862804	1.03419	1.47174	3.4013	17.459	0.702437	0.730849	2.6599	2.32257	4.59011	4.53873	0.890027	0.386738	4.70778	1.39674	6.09606	6.52735	0.324325	0.322817
Zm00001eb012040	1.51552	0.00865578	-0.15458	0.848888	0.427836	0.715019	1.38137	0.0110879	-0.942009	0.0376992	-0.369148	0.778429	1.30972	0.0326834	-1.68633	0.000127729	0.6769	0.397306	-2.39609	1.34926e-07	-0.053416	1	0.491747	1	41.0475	116.19	124.479	113.543	62.0992	82.4445	6.84178	17.8077	162.899	83.2949	19.54	15.3774	1.59336	4.00141	215.632	69.7878	19.9206	32.5988	240.38	46.8682	113.7	110.284	41.8224	59.5974
Zm00001eb012060	-0.0196346	0.996713	0.622131	2.24654e-05	-0.0797376	0.864262	0.0711045	0.800645	0.155995	0.309543	-0.0660402	0.897606	0.217708	0.294726	0.134309	0.392926	0.0463655	0.911515	-0.00840811	0.993786	-0.102422	0.894237	0.103439	1	37.2728	36.4133	29.7737	46.4406	63.8012	59.537	28.457	29.7217	22.7268	24.7981	29.6486	28.8203	40.0893	47.145	33.9049	38.7665	30.1657	31.8557	35.7267	36.4345	30.8627	28.9351	35.7714	38.9528
Zm00001eb012130	0.0829564	0.924146	-0.233918	0.301421	-0.512682	0.0288022	-0.541233	0.00679524	-2.24126	2.21393e-42	-0.454089	0.0689953	-0.576302	0.00440577	-1.5733	1.62386e-22	-0.543712	0.0208018	0.305042	0.159621	-0.262872	0.647192	-0.0285705	1	77.4122	81.2093	107.685	92.9166	100.656	69.6074	75.7642	51.8149	57.3729	11.9096	142.879	106.114	53.0252	35.9593	81.211	28.4172	197.594	138.549	81.4726	103.262	106.728	89.5622	158.243	157.262
Zm00001eb012140	0.164797	0.783559	0.252264	0.303984	-0.308237	0.332394	0.304917	0.224794	0.181078	0.374666	0.117729	0.850008	0.355601	0.164567	-0.101315	0.662767	0.807601	0.00312051	-0.379085	0.0986988	0.230053	0.747809	0.397016	0.798083	22.5622	25.0317	26.9874	32.6167	74.0831	59.009	53.7745	66.0715	19.9865	22.2175	18.4743	20.383	32.8297	42.4829	17.9267	17.4119	6.1404	10.9406	27.6207	21.7859	25.7507	30.4219	18.0876	24.1303
Zm00001eb012200	0.181685	0.711953	0.0422056	0.892149	-0.0601694	0.933461	-0.276838	0.230803	-0.401614	0.0139576	-0.0722038	0.903575	0.203726	0.482845	-0.285658	0.117065	0.57256	0.0704224	0.195994	0.380846	-0.0721859	0.952708	0.120491	1	6.88064	7.72932	8.83145	9.24933	8.41663	7.96776	9.75682	8.00932	10.7658	8.00031	11.6079	11.2233	6.47262	7.54112	7.57841	6.48221	2.88785	4.37689	12.6276	14.838	10.1269	9.69749	12.1743	13.417
Zm00001eb012220	-0.0556403	0.942329	0.148342	0.458651	-0.000502879	1	0.191586	0.341475	0.179719	0.223085	0.114128	0.790921	0.180745	0.422765	1.1246	2.95075e-17	0.356059	0.133159	0.104704	0.669637	-0.000924633	1	0.127102	1	36.0998	34.4028	27.3489	30.7446	51.6291	50.8928	50.6728	57.5873	34.0582	37.8131	23.7117	26.1368	41.5371	47.6243	20.0441	45.5594	12.8963	16.832	18.718	20.6905	18.3377	18.4591	14.9579	16.5511
Zm00001eb012260	0.349769	0.76913	0.0419202	0.958427	-0.0189103	1	-1.98919	0.482184	0.816207	0.624786	1.69259	0.66554	0.633146	0.883753	0.645638	0.797045	-1.12306	0.650943	2.06127	0.0816676	1.4647	0.713425	-0.350032	1	4.6812	5.90675	13.1238	13.7012	3.01626	2.93142	0.0319107	0	0.0312549	0.0564768	0.0207551	0.0785642	0.015276	0.0268028	0	0.0143746	0.130975	0.0568831	0.0608819	0.285464	0.0482943	0.131606	0.101617	0.0804136
Zm00001eb012270	0.109115	0.911104	-0.202757	0.45903	-0.120354	0.863807	0.476891	0.0506165	-0.271854	0.179157	-0.13181	0.829083	0.211165	0.535277	-0.290487	0.16083	-0.211525	0.588541	-0.208969	0.464266	0.53437	0.213377	-0.128661	1	68.8327	73.5051	212.851	187.632	19.9126	18.0491	69.3148	96.009	184.907	149.759	160.355	148.778	80.8248	94.6722	138.381	117.896	97.1751	85.7917	207.616	184.337	153.576	224.066	255.294	236.653
Zm00001eb012280	0.0844795	0.89919	0.0441112	0.860281	-0.00397701	1	-0.0044841	0.999812	-0.189954	0.211646	-0.208137	0.522059	0.0560876	0.884422	-0.303046	0.0383989	-0.340159	0.144606	0.0964162	0.689078	0.0750301	0.937891	-0.0358099	1	29.6588	31.162	39.109	40.8916	12.7867	12.5464	11.3214	11.244	25.2116	21.6355	18.9388	16.7062	9.63975	10.1393	29.1891	24.6583	19.8296	16.0308	28.0905	30.8087	25.9801	27.5632	21.0713	20.8553
Zm00001eb012310	-0.155441	0.885725	-0.172495	0.645181	-0.0217652	0.995432	-0.0108365	0.994608	1.16953	3.10521e-07	-0.272812	0.639597	-0.223283	0.629146	1.19891	2.40393e-07	-0.290714	0.53503	0.19054	0.623856	-0.352675	0.679462	-0.216311	1	91.0901	81.1621	88.5865	79.6713	31.6857	30.8068	27.7793	27.4755	96.0893	211.734	110.346	92.8141	24.9664	21.6484	59.8418	143.205	85.2034	71.2597	108.777	127.361	120.811	95.2176	81.4631	71.0771
Zm00001eb012340	-0.0862203	0.916178	-0.60488	0.000614793	0.073409	0.907394	-0.0989463	0.74843	-0.983961	4.05983e-11	-0.0372732	0.956412	-0.119965	0.708857	-0.732028	1.4714e-06	-0.0103131	0.991794	0.387557	0.0362463	-0.308041	0.489165	-0.0769672	1	41.3602	38.6271	30.1302	20.11	20.0804	20.8568	34.8604	32.4134	51.3852	25.4764	76.7807	76.0677	26.2414	24.4397	52.1536	32.7164	43.7098	44.3752	46.8189	62.8172	55.5719	45.1993	55.2385	53.0853
Zm00001eb012380	0.0148431	0.997174	-0.355647	0.00405379	0.03991	0.935621	-0.148649	0.380893	0.0512768	0.692415	0.0196382	0.971549	0.024884	0.941003	0.363784	0.00150973	0.0180337	0.970033	-0.0968106	0.588497	0.0636902	0.930321	-0.188393	0.917703	32.8723	32.8999	30.1642	23.9089	21.4877	21.8083	24.0381	21.5797	31.1781	31.6285	39.6805	40.9729	17.7334	18.2589	16.9523	22.7772	13.6636	14.1234	25.3587	24.3021	30.4894	32.0895	35.108	31.239
Zm00001eb012410	0.114503	0.852713	-0.0999997	0.684774	0.0407365	0.958786	0.319328	0.127608	-0.223363	0.178382	0.0529036	0.931568	0.180902	0.503728	-0.695201	5.69751e-06	0.12374	0.73038	-0.169666	0.467399	-0.17961	0.776948	0.197246	1	115.855	124.281	100.015	94.7004	98.0906	99.5318	62.848	78.0449	67.8953	56.9949	65.9508	69.6283	71.9231	82.4891	77.3779	49.7191	58.4764	65.1524	89.3338	81.464	92.8251	82.4867	74.479	86.5553
Zm00001eb012430	0.102138	0.8693	-0.983422	8.71273e-11	0.304975	0.225931	-0.0422043	0.9058	-1.63297	1.37822e-30	-0.227454	0.451154	-0.0632508	0.866712	-1.45046	1.00238e-24	-0.235696	0.361878	-0.469223	0.00461321	-0.243981	0.613331	-0.194807	1	58.0213	61.7552	59.3535	30.4776	25.3397	30.8921	20.4298	19.7471	55.4897	17.523	62.0997	53.9613	20.6261	19.9783	62.4967	23.8355	57.0209	49.5342	69.0499	51.1248	60.1127	51.1145	63.0978	55.888
Zm00001eb012440	0.450634	0.532715	1.05675	0.0024027	-0.183143	0.868158	-0.636417	0.134715	-1.24608	6.15816e-05	-0.37103	0.622523	0.247527	0.688653	-1.2397	8.3857e-05	0.383064	0.541859	-0.0438945	0.956812	-0.047676	0.995184	-0.0562643	1	5.64185	7.63047	9.79995	20.6878	11.7138	10.1553	9.90243	6.33973	10.3019	4.25153	11.3063	8.91763	9.53549	11.4554	10.0024	4.40722	6.98624	9.28756	17.2637	17.2054	9.84724	9.5967	24.4338	23.822
Zm00001eb012470	0.621657	0.702644	-1.30019	0.0590041	-1.01203	0.311115	-1.92924	0.00345897	-0.985781	0.0934734	-0.366362	0.844728	-0.137387	0.932538	-1.83217	0.00122341	-0.23225	0.88176	-0.278701	0.789333	-0.203276	0.970341	-0.183733	1	604.686	921.67	1421.54	586.089	665.966	325.506	207.569	54.4913	1881.93	930.503	1324.59	1044.58	337.328	309.98	1181.03	345.25	1346.71	1170.98	795.779	672.844	486.181	424.856	721.853	644.255
Zm00001eb012480	-0.0462313	0.948481	0.146474	0.39873	0.0525394	0.913687	0.242512	0.141041	0.349252	0.00500901	-0.0706903	0.872035	0.464121	0.000534672	-0.0376411	0.814286	-0.0820587	0.774823	0.129324	0.492168	-0.0189631	0.994649	0.012277	1	30.4187	29.1876	24.8094	27.8337	32.6586	33.425	28.7267	33.8187	21.7471	27.1629	22.6057	21.9505	42.6235	59.4678	40.4339	41.0091	47.9575	46.344	26.7261	30.0006	29.3768	29.192	24.6272	25.1546
Zm00001eb012510	-0.0781427	1	-0.744	0.468137	0.254088	1	-0.329203	0.840458	0.806438	0.278017	0.165471	0.965423	0.167987	0.928931	0.304184	0.723825	-1.54879	1	-0.455645	0.630401	0.0407288	1	-0.193464	1	0.213928	0.202584	0.417862	0.256029	0.064684	0.0730341	0.255498	0.201821	0.323964	0.54725	0.26491	0.299605	0.400176	0.453724	0.388334	0.507118	0.899836	0.314165	1.61769	1.21545	1.83933	1.90502	0.684991	0.610669
Zm00001eb012530	0.0837122	0.965002	0.448747	0.246334	0.455523	0.453853	-0.560285	0.136187	-1.22737	2.87922e-05	-0.0244165	0.990466	-0.43643	0.330406	-0.122561	0.723	0.287741	0.61466	0.767845	0.0266139	-0.702187	0.321265	-0.207329	1	4.44551	4.66489	2.61696	3.65198	1.991	2.68955	5.42651	3.67142	4.1443	1.73285	4.81647	4.84086	4.03232	3.01584	6.43571	6.16149	5.5138	6.89438	2.65055	4.58233	4.62372	2.85182	9.1842	8.06771
Zm00001eb012540	-0.00773213	1	-0.598895	7.33257e-05	-0.0363267	0.95944	-0.376972	0.0295541	-1.30286	2.35302e-23	-0.204099	0.482615	0.0784955	0.798749	-0.130901	0.41562	-0.279623	0.207634	0.630015	1.45073e-05	-0.0255367	0.989399	-0.210803	0.961957	102.123	100.595	129.767	86.9518	62.3312	59.9499	106.708	81.7948	153.264	60.8409	187.22	165.388	89.8951	96.0455	123.769	117.707	248.059	208.818	110.608	175.586	177.66	175.74	194.197	170.096
Zm00001eb012570	-0.850837	0.700546	0.810711	0.484894	-0.396554	1	1.78539	0.254643	4.48225	0.00374882	1.85008	0.387057	-2.26402	0.323009	2.77672	0.0591272	-1.96277	1	-1.60094	0.226849	-0.103045	1	-1.71514	0.917703	3.93796	2.15698	0.867263	1.54483	0.357608	0.262747	0.0826842	0.279457	0	0.205163	0.0924099	0.351276	0.127463	0.0269134	0.0352938	0.242301	0.0727661	0.018961	0.41713	0.14241	0.626695	0.586787	0.526012	0.164223
Zm00001eb012580	-0.440931	0.0700308	-0.417594	0.0365295	0.276884	0.385606	0.207898	0.424959	0.686273	1.60656e-05	0.0572734	0.929907	-0.498451	0.0115428	0.455898	0.00542767	0.0298563	0.959402	0.00797179	0.998437	0.0910875	0.932215	-0.0728825	1	29.7688	21.7314	27.3319	20.7628	15.9542	19.0845	23.2605	26.7584	27.8788	43.9152	31.9528	33.8235	62.0116	44.4034	44.5203	63.6354	57.0728	59.5805	60.455	62.4005	65.5498	70.2988	51.2472	49.3965
Zm00001eb012600	-0.0425572	0.950345	0.271154	0.0596427	-0.111395	0.713987	-0.135021	0.475964	-0.169236	0.174196	0.0773882	0.843155	-0.125784	0.558012	0.170593	0.202789	-0.13392	0.60276	0.121369	0.526234	0.0817174	0.909384	0.0044082	1	58.4265	56.1895	35.6154	43.5707	61.164	55.8727	44.0657	39.9466	46.4847	40.4905	46.2581	49.6654	34.9467	32.4032	24.5415	28.7671	27.1341	25.2562	24.0181	26.8046	26.2368	27.9559	34.5379	35.1421
Zm00001eb012650	-0.0933641	0.845431	0.285792	0.0587645	0.122061	0.703861	0.0114825	0.980857	-0.165765	0.208818	-0.0149494	0.982231	0.230726	0.203672	0.0850189	0.577187	0.100964	0.727871	0.251109	0.115831	-0.0700926	0.932601	-0.0293003	1	36.724	34.1094	27.5892	34.2151	31.4161	33.7242	37.4331	37.5723	35.9678	31.3893	42.7904	43.1135	27.3119	32.4324	26.4337	29.209	27.945	30.6494	25.4843	31.0664	29.1066	27.9238	28.3916	28.1993
Zm00001eb012670	-0.0914892	0.786314	-0.01699	0.935663	-0.0657936	0.843524	0.243686	0.0589344	0.897685	2.65589e-19	0.216759	0.287789	0.0469915	0.839085	0.249468	0.0189753	-0.0127941	0.974466	0.0371463	0.849344	-0.0308535	0.976134	0.00525287	1	37.9546	35.2815	44.9551	45.0702	49.3492	46.4739	39.5142	46.5615	21.2142	38.6618	21.1192	24.9648	46.266	48.3721	30.469	37.6988	49.2416	49.8417	44.5841	46.9461	45.0918	44.4474	45.9319	46.7407
Zm00001eb012700	-1.9078	0.172156	-0.471098	0.739166	-0.600069	1	-0.754041	0.588284	1.94881	0.0525892	-1.02566	0.650398	-1.20098	0.282127	-1.55736	0.0399156	-0.945551	1	0.40516	0.782438	0.507195	0.909227	0.264332	1	0.64101	0.16898	0.321931	0.234526	0.205626	0.132131	0.488327	0.289426	0.106555	0.390713	0.360789	0.183162	1.51552	0.66772	1.91579	0.679104	0.990657	0.526811	0.418036	0.57685	0.591186	0.84873	0.383396	0.468782
Zm00001eb012710	0.214445	0.647841	-0.0790469	0.803989	0.12112	0.836637	0.14619	0.655125	0.672484	0.00015043	0.0574811	0.941093	0.321481	0.224523	0.0395301	0.876732	0.0701382	0.892172	-0.209532	0.469009	0.203358	0.793515	0.154987	1	19.4943	22.4011	14.5915	13.9769	17.6024	18.8906	14.6736	16.1548	13.0903	20.4266	11.3351	12.0129	17.1989	21.7362	22.7577	24.3878	17.0131	18.2482	10.1692	9.0265	10.0175	11.6134	9.11444	10.282
Zm00001eb012760	0.098029	0.779409	-0.153167	0.287769	-0.286427	0.0791263	-0.192439	0.233331	0.102947	0.409896	-0.0170447	0.977112	-0.075226	0.753204	-0.391851	0.000430181	0.0656832	0.82129	-0.18089	0.232584	-0.128595	0.782218	-0.187627	0.936276	90.674	96.1042	112.398	102.566	65.2214	52.7262	38.2679	33.3668	42.5726	44.759	48.9035	49.1655	36.5301	35.0929	50.5473	40.1364	36.971	39.5469	45.2174	40.9167	41.6798	38.3984	46.8618	41.6973
Zm00001eb012770	0.10762	0.779037	0.21398	0.158334	-0.130608	0.623923	-0.0395915	0.877327	0.289607	0.0168639	0.111828	0.741923	0.075727	0.7577	0.263839	0.0311	-0.151025	0.538752	-0.130645	0.462095	-0.0497226	0.958616	-0.0381358	1	25.0691	26.7312	22.6618	26.5935	38.5934	34.783	27.6353	26.7604	20.5293	24.5716	22.878	25.1356	27.0133	28.8006	23.5031	29.3858	21.285	19.571	28.6413	26.8217	23.4727	22.849	29.0098	28.6346
Zm00001eb012780	0.4789	0.255548	-0.0148329	0.984048	-0.0370245	0.984381	-0.367703	0.360788	-0.777971	0.00196985	-0.0046769	1	-0.946652	0.00206555	-1.17341	7.32766e-07	-0.445168	0.274703	-0.152323	0.72082	-0.575678	0.340704	0.0725796	1	15.4339	21.3013	11.3569	11.3899	11.5781	11.1332	5.21645	4.02179	10.1394	5.79148	10.373	10.5364	6.93457	3.63999	23.8748	11.0233	20.6527	15.5259	18.2406	16.8033	22.7268	15.3524	16.2277	17.3051
Zm00001eb012850	0.211548	0.716037	-1.39182	8.88995e-12	0.526676	0.0732394	0.0667413	0.879448	-1.21764	1.33464e-10	-0.226524	0.642128	0.0854764	0.858552	-1.70534	2.00185e-19	-0.0495672	0.939797	-1.05247	2.39944e-07	-0.339788	0.595266	-0.134884	1	171.664	196.939	139.721	54.0986	123.151	175.181	114.033	119.069	282.262	118.945	168.693	146.611	88.3404	94.8839	316.731	101.137	145.647	143.932	402.053	198.776	316.65	251.833	137.185	126.649
Zm00001eb012860	0.128197	0.809286	-0.94689	1.98678e-09	0.423316	0.0553874	0.0756875	0.810464	-0.717492	1.03179e-06	-0.180545	0.622523	0.059735	0.874356	-1.298	3.28658e-19	-0.00604696	0.996115	-0.897896	5.59411e-09	-0.273176	0.564568	-0.10708	1	234.126	253.53	206.757	108.905	176.429	233.553	169.815	178.344	330.59	196.985	214.876	192.83	148.435	156.606	371.892	157.527	197.598	201.223	454.368	250.067	364.168	303.346	180.387	169.772
Zm00001eb012870	0.075431	0.923916	-0.208753	0.293418	0.0471588	0.944614	0.184205	0.408662	-0.0410108	0.824673	-0.00124868	1	0.257842	0.225567	-0.229103	0.142377	-0.20926	0.410598	0.501346	0.00153187	-0.086413	0.925885	-0.0523626	1	23.7461	24.7847	25.2419	22.1662	23.8224	24.2709	32.9391	37.2493	24.9602	23.7637	46.7344	47.5435	32.5495	39.391	33.5586	29.8216	71.1587	62.9342	34.9676	50.6906	42.8967	40.6852	73.2284	71.5904
Zm00001eb012880	0.204494	0.97718	-0.8038	0.532318	1.20261	1	-1.90916	0.193748	-4.07891	0.00028788	0.731071	0.811056	-4.13758	0.00192949	-0.342228	0.773454	-1.45591	1	-2.62	0.030831	-2.03696	0.596088	-0.230524	1	0.673797	0.771491	0.872185	0.501996	0.399678	0.904408	0.373053	0.0956043	0.978936	0.0550157	0.229142	0.379049	0.928874	0.0530141	0.497948	0.405328	0.492685	0.181438	0.76623	0.128731	0.26576	0.0647151	0.161362	0.138297
Zm00001eb012910	-0.442029	0.262068	0.250344	0.435082	0.32203	0.49414	0.174079	0.671367	0.327645	0.16631	0.0523417	0.959685	-0.0203914	0.985159	-0.173282	0.525186	-0.297415	0.52535	0.0322259	0.956604	0.0562683	0.982392	0.000698308	1	59.357	43.292	41.9562	50.6281	20.3835	25.1436	51.0983	57.358	69.2736	85.0688	35.8309	37.8424	23.0867	23.0307	29.4189	27.1307	11.428	9.49813	56.3024	59.0889	62.964	65.9334	34.2887	34.7725
Zm00001eb012920	0.458035	0.0288156	0.31833	0.0910381	0.325244	0.187772	-0.144503	0.577719	0.00451783	0.990721	0.299881	0.280692	0.618329	0.000326019	0.435718	0.00450866	0.143582	0.655121	-0.782624	7.41167e-07	0.0681745	0.95363	0.230955	0.961957	99.6775	135.512	149.38	189.195	96.0848	118.715	120.965	108.84	145.779	143.078	83.3186	104.376	106.777	165.887	185.018	260.763	213.992	241.53	119.595	71.3669	117.359	123.883	61.9202	73.6581
Zm00001eb012930	-0.0033369	1	1.31168	0.171377	1.31163	0.599362	0.978381	0.369638	5.55428	3.54683e-16	-0.477528	0.850361	-0.852667	0.571783	0.539981	0.553617	-0.145728	0.963667	-0.437389	0.734213	0.646548	0.849569	-0.884128	1	1.66694	1.63798	0.968898	2.4379	0.0780947	0.192109	3.03991	5.95946	1.72354	79.2049	1.2636	0.924975	0.526075	0.294737	0.960721	1.45676	0.318338	0.291392	3.51585	2.67216	3.29648	5.20749	0.58475	0.320925
Zm00001eb012950	0.000102112	1	0.26532	0.348623	0.256742	0.564894	0.396102	0.158743	-0.0694406	0.783628	0.00761002	1	0.202268	0.585832	0.600437	0.00373309	0.00787485	0.996299	-0.0115001	0.996204	0.216758	0.80342	0.12096	1	10.2318	10.1289	8.31048	10.0941	9.48519	11.1854	7.93147	10.3827	9.62776	8.99566	10.7099	10.9453	9.7579	11.3542	7.72151	12.2159	9.53884	9.78698	8.26978	8.40861	7.61194	8.91402	10.0829	11.1291
Zm00001eb012980	-0.000198368	1	0.218635	0.331618	-0.0177976	0.99306	0.116912	0.716419	0.176597	0.346885	0.331802	0.284651	0.351352	0.140574	0.170535	0.376085	0.0768288	0.865438	-0.01923	0.971461	0.0465134	0.978552	-0.0805557	1	27.874	27.5667	40.2939	47.5515	30.4814	29.6853	23.3193	25.1666	19.658	21.7601	22.1288	28.3472	18.4892	23.8594	24.8505	29.1063	36.817	39.676	25.0145	25.2898	28.107	29.2353	35.0733	33.6245
Zm00001eb013020	0.195323	0.746245	0.201335	0.488775	-0.430101	0.173351	-0.183348	0.587336	-1.43037	3.83868e-14	0.0323184	0.97578	-0.122953	0.769911	-1.15878	1.25766e-09	-0.242623	0.527841	-0.0665922	0.86277	-0.184658	0.837533	0.243318	1	66.443	75.3407	37.8413	44.1754	78.7261	57.6271	71.7731	62.897	67.557	24.5545	75.6406	78.765	61.3129	56.9446	92.3317	42.9904	90.7055	78.3883	86.1218	84.3979	76.9083	68.1106	84.862	101.827
Zm00001eb013040	-0.160427	0.808354	-0.263558	0.310416	0.00153322	1	0.0804445	0.835485	-0.425979	0.0337402	0.276251	0.59361	-0.252743	0.414241	-0.866569	9.26212e-06	-0.0687213	0.911515	-0.186644	0.565552	0.334058	0.623976	0.356565	0.961957	11.6349	10.3275	11.285	9.59853	12.946	12.7728	14.3209	15.0768	9.57878	6.97164	4.26942	5.24066	13.6121	11.5625	9.90229	5.6513	7.06859	6.86452	6.86073	6.21007	5.16188	6.56034	3.17558	4.12069
Zm00001eb013080	0.0828708	0.923916	0.665302	0.000276005	0.0521142	0.945991	0.181496	0.503586	0.0502735	0.807068	0.419824	0.102594	0.520118	0.0102417	0.503414	0.00266519	0.345236	0.194607	-0.351521	0.0881308	0.319616	0.513552	0.229132	0.983455	397.509	416.896	259.804	418.75	566.47	579.308	686.126	773.884	708.683	718.806	524.474	713.801	474.273	688.058	483.752	714.169	337.661	438.111	597.552	480.677	377.584	474.682	369.835	439.454
Zm00001eb013100	0.375984	0.384837	-0.902375	0.000214699	0.849126	0.00322541	0.574831	0.0406941	0.658211	0.00256371	-0.190021	0.784174	-0.308443	0.396793	-0.887017	4.20169e-05	-0.0961473	0.874134	-1.03767	7.06649e-06	-0.215976	0.824822	0.0554442	1	50.0353	64.3208	47.2497	25.6623	31.8172	56.6	26.4512	39.2605	49.7582	76.9215	12.8833	11.4825	35.5615	29.0575	104.789	59.0264	38.7832	37.1316	72.3973	36.166	71.3802	61.8356	24.3466	25.6374
Zm00001eb013110	-0.0487879	0.934457	0.185681	0.196778	-0.165489	0.446973	-0.0568966	0.79885	0.363329	0.000998741	-0.127757	0.63863	-0.0354563	0.899289	-0.400569	0.000272114	-0.0283439	0.935692	0.174243	0.227717	-0.143601	0.724781	-0.0411637	1	32.8841	31.4507	30.1783	34.7484	35.7665	31.417	35.2777	33.7706	26.3476	33.1629	38.283	35.6692	32.435	32.0164	36.2013	28.5577	53.0508	53.1565	44.4704	51.4687	50.8839	46.3836	68.2536	67.2396
Zm00001eb013120	0.757741	0.020587	-0.934673	0.000486649	0.481833	0.240752	0.0507552	0.933224	-0.0552531	0.85916	0.12892	0.881595	-0.416926	0.257597	-1.16755	6.87464e-07	-0.139686	0.821364	-1.33798	7.68367e-08	-0.0196433	1	-0.122868	1	37.8684	63.4524	60.1516	31.9463	22.9905	31.672	29.4344	30.3783	75.6512	71.354	31.0575	34.5202	37.8061	28.6537	110.742	51.3992	29.7302	27.6508	61.5876	24.9864	58.9914	58.5721	20.8243	19.3746
Zm00001eb013140	-0.26334	0.636488	0.321289	0.279409	-0.0372218	0.97619	-0.357118	0.193916	-0.403825	0.0517878	-0.0539703	0.950571	-0.380274	0.190651	-0.471988	0.0388014	0.288746	0.488214	0.280259	0.313419	0.181558	0.84793	-0.105147	1	9.46974	7.81102	5.81181	7.42653	23.8318	22.9329	53.7714	41.8199	24.7473	18.3344	58.4573	57.2845	29.4944	22.9308	8.31507	6.2269	7.57776	9.50265	28.3172	35.2666	24.4765	27.9493	59.7448	56.3068
Zm00001eb013150	0.361005	0.59697	0.242401	0.561138	0.726601	0.0897994	1.21731	0.000153171	1.52467	1.04177e-08	-0.00900761	1	0.620202	0.109878	2.20131	8.90255e-17	0.197672	0.766274	-0.773565	0.0174207	0.370465	0.729049	0.241555	1	45.1849	57.4622	74.7136	89.6787	10.355	16.8851	6.36893	14.7366	27.6431	77.9914	24.0463	24.3598	14.6617	22.8097	31.6297	151.574	34.8559	40.8204	46.3171	27.8058	40.3025	52.509	37.1927	44.5728
Zm00001eb013160	-2.03459	0.366783	-0.259717	0.904968	-1.83267	1	1.07576	0.624945	5.52401	6.679e-06	0.836376	0.892318	-1.40482	0.390022	2.49931	0.0165551	1.01404	1	0.917754	0.707928	0.683825	0.931332	-3.19989	0.911195	0.504452	0.120305	0.34626	0.292678	0.110205	0.0314687	0.0966841	0.201778	0.0668956	3.03377	0.036964	0.0717726	3.36043	1.2837	0.769217	4.51692	0.148884	0.309985	0.0608819	0.12452	0.158315	0.25451	0.10061	0
Zm00001eb013190	-0.115582	0.761464	-0.105732	0.5626	0.100692	0.771735	0.0976726	0.680686	0.402049	0.00165981	0.0922542	0.826506	-0.0434624	0.884422	0.598258	4.64294e-07	-0.0131	0.981311	-0.00583598	1	0.065791	0.942611	0.218573	0.937846	38.6092	35.3134	38.7411	36.5603	37.4317	39.6279	18.5792	19.7871	17.237	22.3084	19.1334	20.7742	38.0663	37.3692	29.0411	45.8249	32.2738	32.6627	17.0678	17.4997	17.473	18.4174	17.5882	20.7557
Zm00001eb013230	-0.0399523	0.961571	0.298594	0.0473397	0.140066	0.6406	0.1211	0.544341	-0.245277	0.0549348	-0.0967652	0.800899	0.397862	0.0104886	0.136358	0.3371	-0.0758519	0.825228	0.00775602	0.992998	-0.180085	0.684345	-0.0685725	1	15.9698	15.3964	14.5724	18.255	15.0682	16.3767	21.0964	22.8262	18.4408	15.2422	18.8792	17.983	11.8665	15.8258	14.9018	17.068	12.5355	12.2195	19.2973	19.882	18.6538	16.5975	20.3634	19.7125
Zm00001eb013240	0.109039	0.745831	-0.0852141	0.619956	-0.0612023	0.88887	-0.0276723	0.914914	-0.394905	0.000401927	-0.0962213	0.760388	-0.00503505	0.99974	-0.0926375	0.491695	0.107478	0.65802	0.00257765	1	-0.0309192	0.97844	0.153765	0.983455	22.3574	23.8971	21.8942	21.0133	17.1963	16.2784	23.6989	23.1595	21.8996	16.2979	26.3491	25.0645	20.4608	20.6305	18.9185	18.4947	21.4807	23.6752	21.2793	21.8717	22.4205	22.1185	25.836	29.1377
Zm00001eb013270	-0.0795931	0.877331	-0.0140016	0.956964	0.248108	0.212728	0.104472	0.607765	-0.290926	0.0133073	0.125647	0.662746	-0.153573	0.433564	-0.19989	0.110819	-0.0238598	0.953236	0.387921	0.00165539	-0.20093	0.564568	-0.103795	1	29.4044	27.5757	28.795	28.8923	20.5556	24.0761	27.8095	29.784	34.8636	27.9111	44.1705	49.026	28.6751	26.0874	31.565	28.6679	42.1267	42.3731	56.674	76.0712	57.025	49.9592	59.979	56.5585
Zm00001eb013300	-0.155847	0.719879	-0.0940975	0.674293	0.184551	0.573655	0.0528886	0.874412	0.45552	0.00210203	0.3488	0.212267	-0.126177	0.66422	0.582233	0.00010935	0.138876	0.690411	-0.0467735	0.883751	0.285868	0.524895	-0.115012	1	11.2352	9.98501	15.373	14.6157	10.5016	11.7747	8.56201	8.85519	9.20191	12.3517	7.14455	9.30353	10.1949	9.45333	7.80279	12.2061	8.9751	10.0724	8.65366	8.6486	8.37662	10.2948	8.8776	8.2985
Zm00001eb013340	0.578369	0.333416	-1.15144	0.001252	-0.13014	0.921907	0.735157	0.07962	0.840258	0.00876954	-0.7129	0.180655	-0.0149631	0.999245	-0.571731	0.0924403	-0.762348	0.120246	-0.180774	0.754489	-0.778725	0.32299	-0.19187	1	57.2765	84.6265	97.3454	44.4968	53.236	47.981	22.1414	36.6588	34.7486	61.0416	62.387	38.781	33.2787	33.2917	94.3841	66.1329	205.492	123.834	110.561	100.068	149.583	87.7335	202.187	179.473
Zm00001eb013360	0.494257	0.676477	0.87445	0.103036	-0.446225	0.679962	1.14065	0.0403803	1.39945	0.000969508	-1.25117	0.0419895	-0.177226	0.87065	0.193289	0.726572	0.359762	0.709323	-1.00281	0.0574971	-0.144147	0.97389	-0.404472	1	24.8721	34.6478	22.0118	41.0914	32.592	23.5679	4.35011	9.53356	15.5274	39.9542	43.0412	18.4341	5.14697	4.59989	35.334	42.0831	22.2133	29.2131	22.3084	11.4253	31.4486	28.6621	27.4659	21.0406
Zm00001eb013380	0.410059	0.860557	0.213872	0.817326	0.0274497	1	-2.98803	0.171185	-0.613619	0.693768	-0.449988	0.909507	-1.26429	0.563633	-3.00639	0.0558615	-2.08977	1	1.37159	0.0312558	0.152364	0.977691	0.0510217	1	0.567028	0.740126	0.963154	1.12984	0.331765	0.336714	0.0636104	0	0.0713717	0.0433421	0.117711	0.0946418	0.0954451	0.0399638	0.113684	0.0143746	0.301639	0.0720321	0.692039	1.8401	0.932796	1.04723	2.36551	2.48257
Zm00001eb013420	-0.257254	0.958606	1.20426	0.254599	-0.58876	1	-0.488598	0.777881	1.59095	0.158909	2.16197	0.288567	-2.05055	0.0899458	0.676902	0.554662	-0.294427	1	-0.021	1	-1.77985	0.493216	-0.126677	1	0.855521	0.709498	0.433436	1.00926	1.0868	0.712915	0.365336	0.258853	0.0884611	0.250208	0.0806272	0.366808	0.600231	0.146491	0.158663	0.273855	0.182986	0.15087	0.406696	0.409077	0.597084	0.175474	0.303925	0.282416
Zm00001eb013430	1.79735	0.515652	3.42639	0.0181339	2.90918	0.129643	-0.219439	0.947188	4.52704	0.000183346	-3.7738	0.0339425	-0.0232861	1	-0.761716	0.617438	-0.428691	0.908891	-4.3692	0.00137682	0.414778	0.97402	-0.207845	1	46.1776	157.56	200.031	2176.86	14.3659	106.133	2.3334	2.00287	12.1175	274.46	9.33466	0.703956	1.33092	1.32481	9.48003	5.81768	1.86566	1.41922	112.058	5.57519	13.2469	17.914	1.29588	1.13733
Zm00001eb013450	0.366641	0.887533	-2.99232	6.79818e-07	0.0548259	0.99409	0.459972	0.654016	-1.91942	0.000599073	-1.14968	0.256173	0.0185908	1	-2.96628	8.20366e-08	0.82725	0.424961	-1.44227	0.0336083	-0.500129	0.856106	-0.723878	1	75.6691	96.6805	123.755	15.8116	129.454	132.933	107.351	147.589	511.199	132.404	139.505	63.4405	35.2278	36.1472	289.19	38.5981	49.6252	90.671	326.385	123.163	266.085	189.265	24.5934	15.0917
Zm00001eb013460	0.302637	0.372893	-0.0817218	0.784918	-0.0416869	0.967059	0.424387	0.0643153	0.630171	0.000115339	-0.26576	0.467701	0.360114	0.154191	-0.26035	0.148131	-0.0308259	0.96126	-0.505131	0.00877763	-0.283854	0.580909	-0.365136	0.844484	9.38279	11.4656	10.5794	10.092	7.33507	7.03977	7.73605	10.3184	13.2408	20.0992	12.883	10.8847	7.47527	9.70819	17.6458	15.3456	12.8561	12.8797	19.3228	13.959	25.4299	21.0315	13.2138	10.396
Zm00001eb013520	-0.295696	0.58006	0.427255	0.134581	0.442092	0.235119	1.06513	5.99369e-06	2.86543	1.80333e-43	0.520936	0.197079	0.155344	0.734179	1.91285	1.52933e-19	0.231558	0.637153	-0.638466	0.0184962	-0.0476426	0.986489	0.357635	0.961957	20.1337	16.255	11.9149	16.2753	15.2754	20.4565	19.2878	40.2025	11.0836	79.0822	6.67048	9.74717	21.1983	23.9029	11.1592	43.796	9.26386	11.1087	12.4257	8.20514	8.32829	8.11695	6.27168	8.13618
Zm00001eb013540	0.583472	0.476146	0.927395	0.0493323	0.227468	0.864262	-0.0811076	0.933342	1.63575	1.26725e-05	-0.00463909	1	-0.149412	0.901265	-0.420958	0.389558	0.00908115	1	0.00719206	1	0.757543	0.539391	-0.53184	1	1.16316	1.72684	0.95945	1.87732	1.36282	1.5671	1.25693	1.19211	0.923549	2.7927	1.1505	1.17702	0.58647	0.535056	0.972826	0.756002	0.822228	0.857491	1.20215	1.23831	0.760262	1.29086	1.55909	1.07991
Zm00001eb013590	0.0465023	0.998705	0.117397	0.851878	0.620551	0.339162	0.139292	0.852759	-0.000834537	1	-0.134919	0.927857	0.94611	0.0830947	0.38789	0.403823	-0.705682	0.286253	-0.503621	0.356351	-0.616669	0.640989	0.120603	1	2.64964	2.71023	2.91461	3.22499	1.82957	2.77573	2.39458	2.6226	1.85433	1.82539	1.8448	1.70951	0.811032	1.57909	1.00938	1.37005	2.02862	1.27517	1.94924	1.40214	1.71918	1.12535	1.35466	1.49701
Zm00001eb013600	1.61208	0.00664028	-0.284845	0.722206	-0.439665	1	0.518876	0.663576	-0.286408	0.640907	-0.490145	0.716684	0.821986	0.168249	-1.11657	0.0133299	-0.630202	1	0.38326	0.539828	-0.142972	0.97444	0.314165	1	0.411222	1.25123	0.561607	0.461479	1.13831	0.828005	0.191253	0.266765	0.482068	0.390268	0.683538	0.494611	0.694918	1.24496	1.11588	0.534464	1.0689	0.710433	1.04818	1.40369	0.814327	0.74359	0.968724	1.21703
Zm00001eb013650	0.356984	0.703777	0.574667	0.167147	0.283263	0.721859	-0.785193	0.0214755	-1.47108	1.02039e-07	0.131404	0.90028	-0.125252	0.887424	-0.69577	0.151974	-0.555521	0.554853	0.124264	0.89522	-0.53252	0.796114	0.793447	0.961957	1.71511	2.17603	1.63969	2.49456	2.98136	3.57618	8.68733	5.03033	8.37312	2.95557	5.92348	6.61294	1.27175	1.17899	0.707072	0.453164	0.743989	0.507759	0.588397	0.649596	0.53152	0.36962	0.344394	0.606737
Zm00001eb013660	-0.188994	0.375231	0.321148	0.0119488	0.0207263	0.975103	-0.0320778	0.896356	-0.59212	1.15424e-08	0.0365264	0.931568	0.0922294	0.674638	-0.353111	0.00141541	-0.325084	0.0385264	0.341754	0.00543631	-0.267553	0.317649	-0.181046	0.935289	78.4135	68.1537	58.7006	74.3807	96.4019	96.5028	81.4108	79.2143	114.185	74.1842	119.22	124.358	44.3106	47.7996	69.6282	56.7713	110.907	90.4476	81.3047	105.706	94.2723	78.868	121.46	108.605
Zm00001eb013690	0.0232499	1	0.528961	0.0243641	-0.32063	0.376266	0.318717	0.240651	0.34154	0.093856	0.202856	0.692973	0.0970187	0.818132	0.606041	0.00260188	0.267007	0.498732	0.166685	0.612305	0.158653	0.884005	0.224044	1	6.00142	6.04028	5.06654	7.42967	7.66962	6.05908	7.17864	8.91488	6.10884	7.60576	7.05592	8.26836	8.96942	9.70362	4.87661	7.74331	5.23703	6.47868	5.58297	6.42988	4.99834	5.61644	6.77303	8.02731
Zm00001eb013700	-0.00872817	1	-0.0735502	0.817685	0.397317	0.167056	0.272913	0.286887	0.999088	9.45138e-09	-0.0376809	0.972002	0.104758	0.782131	0.523796	0.00396651	0.279035	0.399894	-0.236137	0.399535	0.212758	0.778369	0.00843203	1	8.64342	8.50101	11.7423	11.3663	10.6132	13.7947	14.3514	17.2626	8.5663	16.7463	5.74183	5.68289	15.0787	16.4065	10.5101	15.7318	10.4401	12.9259	8.32397	7.26085	8.67986	10.1231	6.30255	6.42432
Zm00001eb013710	0.0493463	0.950221	0.18854	0.29292	-0.0684102	0.892587	0.259266	0.151572	0.285768	0.0411886	0.140656	0.708738	0.0701884	0.807391	0.0672399	0.685338	0.0596039	0.871308	-0.0113939	0.983054	0.0289028	0.984424	0.0577853	1	26.5129	27.1719	26.1401	30.2667	31.0959	29.2578	26.6821	31.7784	19.0347	22.7473	17.3415	19.4222	44.2429	46.9908	32.1917	35.122	27.2222	28.9766	35.5538	36.2239	35.0172	35.9757	32.4685	34.272
Zm00001eb013730	0.104707	0.923916	-0.258571	0.357443	-0.341377	0.393758	-0.0711574	0.879393	0.71971	0.000284857	0.0420905	0.968746	-0.12412	0.777423	-1.07839	2.04314e-08	0.0309138	0.967165	-0.971227	2.43522e-06	-0.0607025	0.975773	0.0435749	1	8.34797	8.88594	13.5875	11.5399	8.76529	6.81281	7.65199	7.24421	10.9244	17.6093	8.66338	9.07956	11.318	10.5067	25.8855	12.769	14.1253	14.7064	28.8239	15.0823	29.4014	28.4024	11.4177	11.925
Zm00001eb013740	0.428575	0.159875	-0.200774	0.465281	0.48573	0.0911564	0.430671	0.0892633	1.0552	4.82823e-09	-0.053947	0.95035	-0.046282	0.932702	-0.00586526	0.995658	0.442697	0.142501	-0.970491	6.31135e-07	-0.15429	0.874083	0.13028	1	55.9143	74.532	52.8861	46.7044	33.4837	46.2878	26.2262	35.1907	69.9153	142.276	25.4139	24.9001	44.8039	43.9154	129.721	134.604	31.8196	44.2043	126.931	66.4761	106.535	96.333	23.2301	25.7687
Zm00001eb013760	-0.0282688	0.985455	0.411981	0.00834159	0.0595476	0.907634	0.399867	0.0114429	0.374792	0.00796466	0.0528829	0.925129	0.377564	0.0223718	0.656672	6.10096e-07	-0.0698443	0.8365	-0.0905427	0.695287	-0.107084	0.877376	0.199159	0.961957	20.0901	19.497	20.8487	28.1629	36.3573	37.3643	31.7605	41.6973	14.9222	18.9285	14.7154	15.5412	29.4256	38.6767	20.5482	33.6941	44.5035	43.3424	30.3948	29.2726	32.0306	29.9307	39.7848	46.3026
Zm00001eb013780	-0.150125	0.942567	3.03447	0.00783164	-0.226232	0.879961	1.37635	9.54883e-07	1.52881	8.4112e-09	0.143423	0.884835	0.938031	0.00194675	-0.0872746	0.818769	0.18516	0.780012	0.933007	0.00230967	-0.304126	0.784351	-0.285279	1	1.08405	0.967399	0.0510805	0.400709	0.847186	0.715875	6.91348	17.8584	3.76486	10.6417	6.13151	6.88848	11.7364	22.742	4.53418	4.45046	6.85829	7.9578	4.80661	9.39717	8.90591	7.25644	6.44808	5.35164
Zm00001eb013890	0.258595	0.855863	-2.50825	1.06764e-11	-0.657408	0.286682	-0.880995	0.0660343	-1.00801	0.00386732	-0.689178	0.279826	-0.0238539	0.992939	-3.27349	3.09284e-22	-0.141465	0.884852	-0.685575	0.122137	-0.923915	0.258063	-0.2593	1	33.2266	39.369	24.4247	4.35779	21.8978	13.7055	6.58918	3.56658	85.7392	41.7645	59.0251	37.307	9.62675	9.56953	70.8426	7.61887	99.7091	92.5497	173.428	110.615	153.979	81.6811	138.349	117.181
Zm00001eb013940	-0.0423108	0.976297	0.0331025	0.927259	-0.274175	0.408926	-0.0134626	0.986321	-0.184034	0.341036	-0.357161	0.254778	0.243012	0.393395	0.273332	0.146428	0.0864927	0.851051	-0.0193485	0.972341	-0.134027	0.887779	0.0535788	1	73.2021	70.427	73.6924	76.5193	92.2057	75.1605	69.7243	68.7447	55.951	48.2381	59.7276	47.6286	69.0568	82.6959	75.7377	95.3424	71.2602	77.3238	111.224	112.587	109.229	100.232	203.897	214.533
Zm00001eb013950	0.825824	0.484371	-1.12715	0.11357	-0.133271	0.963845	2.15869	0.00112216	-0.0661783	0.92917	-0.532064	0.744093	-0.807072	0.587273	-0.386565	0.635231	0.547717	0.781625	-2.05474	0.000283829	-0.451414	0.860431	-0.23416	1	1.85418	3.25428	2.03283	0.942851	1.79885	1.62046	0.66759	2.96782	7.06034	6.63271	1.48527	1.04349	0.255212	0.147211	0.505784	0.405288	0.209028	0.301462	19.9972	4.93805	12.4808	9.17723	2.18346	1.88073
Zm00001eb013990	-0.802167	0.645567	0.71754	0.448666	-0.0314336	1	2.07891	0.00826587	5.88368	2.24859e-21	0.241743	0.928672	-0.307545	0.840542	2.72893	2.38588e-05	-0.396115	0.812001	-1.4969	0.0628241	0.870466	0.731893	0.621707	1	7.79067	4.42231	6.84375	11.4222	1.70409	1.64071	5.41488	22.7826	5.20928	302.268	1.60979	1.93388	30.8339	25.2117	14.1105	97.0282	9.36889	7.29792	27.3815	9.95593	11.7529	21.6433	2.04336	3.18514
Zm00001eb014000	-0.657086	0.688242	0.782243	0.324431	0.154607	0.959793	2.16802	0.0010632	6.05699	5.83358e-29	0.851582	0.526437	-0.325044	0.801315	2.64312	4.06879e-06	-0.632885	0.623327	-1.84208	0.0127855	0.428254	0.903324	1.57318	1	10.0337	6.30072	8.24084	14.387	2.09106	2.29233	6.71244	30.0423	7.35075	478.737	1.6333	2.99408	9.27914	7.49928	3.66044	23.7628	2.45414	1.61201	2.44673	0.704191	1.31834	1.78556	0.0603929	0.186024
Zm00001eb014010	-1.07814	0.253304	0.820105	0.253663	0.26297	0.904137	1.44413	0.0335388	5.66201	1.01491e-28	0.8443	0.469684	-0.510825	0.745125	0.819759	0.39094	-0.113635	0.991353	-1.74509	0.163831	-1.58599	0.564568	-0.435291	1	17.6306	8.27763	11.7489	21.0282	2.46487	2.9117	6.95659	18.8731	5.0722	251.595	2.63636	4.80997	0.321808	0.227472	0.159453	0.282385	0.0412511	0.0371041	0.284365	0.0904338	0.329491	0.112935	0.0805149	0.0618144
Zm00001eb014020	0.0474958	0.971238	-0.0774386	0.80874	-0.115084	0.85296	-0.409752	0.0836411	-0.434413	0.0175386	-0.213441	0.619612	-0.30091	0.278823	-0.844126	2.27434e-06	-0.0660653	0.901442	0.232013	0.370193	-0.119021	0.914905	-0.168448	1	23.8421	24.4108	19.4718	18.7099	24.1536	21.9972	24.9148	18.6898	26.199	18.9705	32.2645	28.3211	22.1076	18.1661	25.5726	14.8314	22.57	22.0474	22.43	26.9726	19.9279	18.4815	27.009	24.3636
Zm00001eb014030	0.0601071	0.954315	-0.0621703	0.843132	-0.0347039	0.971817	-0.445706	0.0386351	-0.412771	0.0167681	-0.186153	0.665057	-0.276785	0.295514	-0.775571	3.94775e-06	-0.120548	0.768693	0.290876	0.196353	-0.0318859	0.989336	-0.128585	1	70.3138	72.6082	60.1896	58.4652	69.0448	66.4669	74.1076	54.2027	77.278	56.8578	92.0321	82.3518	63.196	52.8199	74.2106	45.1523	70.1744	65.9838	70.9709	89.0221	61.2328	60.3198	81.292	75.3801
Zm00001eb014120	0.0317275	1	-1.02835	0.0933472	0.71497	0.438127	1.67862	0.00228844	1.41339	0.00227291	-0.913158	0.323847	-0.0354474	0.990694	-1.74542	0.000171024	1.07154	0.156569	-2.86706	3.32915e-09	-0.045052	1	-0.161767	1	5.59338	5.66031	4.0641	2.02566	10.2533	16.6373	4.59993	14.6755	17.5603	45.7499	4.3116	2.32062	6.53801	6.46133	43.076	13.3841	4.31409	9.35597	23.7666	3.34234	11.8394	11.5492	0.465233	0.420907
Zm00001eb014130	-0.0909182	0.942135	0.328757	0.251821	0.0550886	0.959479	0.0486391	0.926866	0.771058	0.000344702	-0.0755168	0.935451	-0.18447	0.674063	0.558961	0.0164059	0.177763	0.751278	0.295815	0.32854	0.00699949	1	-0.0716445	1	8.65822	8.04952	11.6098	14.8127	14.9805	15.3333	12.2247	12.5917	8.5294	14.2404	6.9266	6.67258	8.521	7.58888	6.19085	9.47747	5.416	6.23093	13.3251	16.7524	15.6791	15.8752	17.8194	17.1771
Zm00001eb014460	-0.04827	0.998729	0.768215	0.0525442	0.289429	0.743499	0.329373	0.595148	-0.156441	0.743267	-0.304253	0.743886	0.0283266	0.982571	-0.14579	0.752022	-0.288128	0.638055	-0.15205	0.782438	-0.15307	0.937062	0.0176435	1	0.963937	0.922318	1.29894	2.2226	1.55947	1.88453	0.966249	1.2101	0.903993	0.793177	2.01078	1.65756	2.53947	2.62035	1.21317	1.13916	4.00071	3.35728	3.01904	2.77746	3.6445	3.30011	7.58202	7.78646
Zm00001eb014490	-0.385541	0.715061	-0.18387	0.768774	-0.479758	0.532626	0.103438	0.897252	-1.00271	0.00685546	-0.405505	0.645174	1.616	6.85474e-05	1.40624	0.000105537	-0.0401508	0.979814	0.684303	0.127849	-0.641185	0.553588	-0.0691066	1	7.89284	5.99341	4.43036	3.95723	8.63577	6.11255	11.5132	12.286	6.22928	3.04804	10.5015	8.06955	3.30568	10.24	3.58993	9.8884	5.67011	5.63154	11.5677	19.056	20.4222	13.1738	25.8399	24.973
Zm00001eb014630	0.0987476	0.866291	-0.0246653	0.930428	-0.0505029	0.934617	0.204637	0.296048	0.757441	2.57018e-09	0.153503	0.654559	0.174968	0.446555	0.33559	0.0131079	0.0717924	0.836206	-0.122534	0.575115	-0.124841	0.841501	0.154974	1	16.2362	17.2382	22.3296	22.276	16.6053	15.8535	25.0745	28.7575	23.5884	39.0544	21.8106	24.7003	19.2629	22.0002	28.7419	37.7692	28.7017	30.8506	22.4663	21.1798	24.305	22.4573	21.7858	24.5908
[truncated: 43,745 more rows]

## Sheet: Supplementary Table S5
Supplementary Table S5. Differentially expressed genes in PH6WC (W), PH4CV (V), Zheng58 (Z) and Chang7-2 (C) (Ear+/Ear-) at 9 DAT with adjusted P < 0.05 and |log2FoldChange| ≥ 1.
[truncated: 723 more rows]

[truncated: 4 more sheets: Supplementary Table S6, Supplementayr Table S7, Supplementary Table S8, Supplementary Table S9]
